# Supplementary material for: General two-level framework for demand-responsive transport optimization
Source: Sci Rep. 2026 Mar 22;16:14520. doi: 10.1038/s41598-026-44833-6 (PMC13149662; doi:10.1038/s41598-026-44833-6)
Supplement: Supplementary file 1 — Supplementary Information. [file 41598_2026_44833_MOESM1_ESM.zip]

Archive with 81 entries (64 files):
- DRT_Data/
- DRT_Data/Basic/
- DRT_Data/Basic/BasicObj0/
- DRT_Data/Basic/BasicObj0/data/
- DRT_Data/Basic/BasicObj0/data/travelers.csv
- DRT_Data/Basic/BasicObj0/data/vehicles.csv
- DRT_Data/Basic/BasicObj0/results/
- DRT_Data/Basic/BasicObj0/results/prog_G.csv
- DRT_Data/Basic/BasicObj0/results/prog_R.csv
- DRT_Data/Basic/BasicObj0/results/prog_S.csv
- DRT_Data/Basic/BasicObj0/results/travs_G.csv
- DRT_Data/Basic/BasicObj0/results/travs_R.csv
- DRT_Data/Basic/BasicObj0/results/travs_S.csv
- DRT_Data/Basic/BasicObj0/results/vehs_G.csv
- DRT_Data/Basic/BasicObj0/results/vehs_R.csv
- DRT_Data/Basic/BasicObj0/results/vehs_S.csv
- DRT_Data/Basic/BasicObjR/
- DRT_Data/Basic/BasicObjR/data/
- DRT_Data/Basic/BasicObjR/data/travelers.csv
- DRT_Data/Basic/BasicObjR/data/vehicles.csv
- DRT_Data/Basic/BasicObjR/results/
- DRT_Data/Basic/BasicObjR/results/prog_G.csv
- DRT_Data/Basic/BasicObjR/results/prog_R.csv
- DRT_Data/Basic/BasicObjR/results/prog_S.csv
- DRT_Data/Basic/BasicObjR/results/travs_G.csv
- DRT_Data/Basic/BasicObjR/results/travs_R.csv
- DRT_Data/Basic/BasicObjR/results/travs_S.csv
- DRT_Data/Basic/BasicObjR/results/vehs_G.csv
- DRT_Data/Basic/BasicObjR/results/vehs_R.csv
- DRT_Data/Basic/BasicObjR/results/vehs_S.csv
- DRT_Data/Basic/CommonData/
- DRT_Data/Basic/CommonData/bus_stops_routes.csv
- DRT_Data/Basic/CommonData/distance_matrix_routes.csv
- DRT_Data/Basic/CommonData/routes.csv
- DRT_Data/Basic/CommonData/time_matrix_routes.csv
- DRT_Data/Extended/
- DRT_Data/Extended/CommonData/
- DRT_Data/Extended/CommonData/bus_stops_routes.csv
- DRT_Data/Extended/CommonData/changes.csv
- DRT_Data/Extended/CommonData/distance_matrix_routes.csv
- DRT_Data/Extended/CommonData/routes.csv
- DRT_Data/Extended/CommonData/time_matrix_routes.csv
- DRT_Data/Extended/ExtendedObj0/
- DRT_Data/Extended/ExtendedObj0/data/
- DRT_Data/Extended/ExtendedObj0/data/init_energy.csv
- DRT_Data/Extended/ExtendedObj0/data/init_vehicle_stops.csv
- DRT_Data/Extended/ExtendedObj0/data/travelers.csv
- DRT_Data/Extended/ExtendedObj0/data/vehicles.csv
- DRT_Data/Extended/ExtendedObj0/results/
- DRT_Data/Extended/ExtendedObj0/results/charge_G.csv
- DRT_Data/Extended/ExtendedObj0/results/charge_R.csv
- DRT_Data/Extended/ExtendedObj0/results/charge_S.csv
- DRT_Data/Extended/ExtendedObj0/results/prog_G.csv
- DRT_Data/Extended/ExtendedObj0/results/prog_R.csv
- DRT_Data/Extended/ExtendedObj0/results/prog_S.csv
- DRT_Data/Extended/ExtendedObj0/results/travs_G.csv
- DRT_Data/Extended/ExtendedObj0/results/travs_R.csv
- DRT_Data/Extended/ExtendedObj0/results/travs_S.csv
- DRT_Data/Extended/ExtendedObj0/results/vehs_G.csv
- DRT_Data/Extended/ExtendedObj0/results/vehs_R.csv
- DRT_Data/Extended/ExtendedObj0/results/vehs_S.csv
- DRT_Data/Extended/ExtendedObjR/
- DRT_Data/Extended/ExtendedObjR/data/
- DRT_Data/Extended/ExtendedObjR/data/init_energy.csv
- DRT_Data/Extended/ExtendedObjR/data/init_vehicle_stops.csv
- DRT_Data/Extended/ExtendedObjR/data/travelers.csv
- DRT_Data/Extended/ExtendedObjR/data/vehicles.csv
- DRT_Data/Extended/ExtendedObjR/results/
- DRT_Data/Extended/ExtendedObjR/results/charge_G.csv
- DRT_Data/Extended/ExtendedObjR/results/charge_R.csv
- DRT_Data/Extended/ExtendedObjR/results/charge_S.csv
- DRT_Data/Extended/ExtendedObjR/results/prog_G.csv
- DRT_Data/Extended/ExtendedObjR/results/prog_R.csv
- DRT_Data/Extended/ExtendedObjR/results/prog_S.csv
- DRT_Data/Extended/ExtendedObjR/results/travs_G.csv
- DRT_Data/Extended/ExtendedObjR/results/travs_R.csv
- DRT_Data/Extended/ExtendedObjR/results/travs_S.csv
- DRT_Data/Extended/ExtendedObjR/results/vehs_G.csv
- DRT_Data/Extended/ExtendedObjR/results/vehs_R.csv
- DRT_Data/Extended/ExtendedObjR/results/vehs_S.csv
- DRT_Data/readme.txt
