# Supplementary material for: General two-level framework for demand-responsive transport optimization
Source: Sci Rep. 2026 Mar 22;16:14520. doi: 10.1038/s41598-026-44833-6 (PMC13149662; doi:10.1038/s41598-026-44833-6)
Supplement: Supplementary file 1 — Supplementary Information. [file 41598_2026_44833_MOESM1_ESM.zip › DRT_Data/Basic/BasicObj0/data/travelers.csv]

start_bs	stop_bs	start_time	end_time	features
91A	2D	4425	6475	0
10B	80A	3631	9109	0
4S	9B	3148	5519	0
91A	13B	4693	9676	0
9E	10S	4273	7706	0
5B	16B	3749	6927	0
91A	4D	4442	7283	0
17S	10S	8734	11470	0
134A	98A	6194	8947	0
151A	29D	4341	7227	0
2C	60A	2445	4915	0
144A	60A	2380	5553	0
60A	24A	2962	6372	0
14F	151A	4069	5818	0
2B	2C	6712	9526	0
144A	60A	2880	5987	0
1B	13B	6692	10065	0
7E	1G	2254	5558	0
166N	24A	5954	8230	0
4D	144A	4865	7499	0
151A	127A	2803	5173	0
7E	6E	2421	4759	0
10S	12E	5348	7329	0
95A	2D	2502	5335	0
144A	57A	4821	7951	0
1E	7E	6590	9760	0
7E	15E	4225	6836	0
80A	24A	7513	10500	0
13B	91A	2780	6856	0
29D	36D	4442	7053	0
80A	98A	6760	9319	0
12E	80A	5026	8777	0
10B	6B	3636	6043	0
98A	91A	2559	4793	0
10S	5B	2950	5803	0
4G	7E	7325	9570	0
83A	3C	3779	9071	0
10S	2C	4858	8027	0
8S	5B	2702	6345	0
10B	6B	3600	5869	0
144A	24A	5735	8206	0
91A	3C	3494	5504	0
2B	56A	6219	9695	0
13S	10S	6028	11050	0
6B	2C	3876	9209	0
10S	9B	2918	6427	0
13B	83A	3195	6108	0
10S	144A	5414	8413	0
1F	1E	6538	8842	0
29D	36D	5301	7481	0
80A	14B	3008	5831	0
11F	7E	6558	9914	0
17S	4S	2129	5904	0
91A	1W	2772	6077	0
151A	25D	2649	6503	0
36D	20B	5257	8607	0
14B	6B	4049	6739	0
60A	2B	2567	6667	0
10S	4W	4627	8376	0
3C	13B	6930	10066	0
80A	134A	6494	8993	0
17S	16E	4087	7788	0
87A	2D	2870	5252	0
13B	14B	3907	7643	0
59A	25D	4353	6559	0
83A	7E	2748	6028	0
56A	24A	3388	5645	0
17S	10S	8009	11208	0
91A	1B	4387	6959	0
7E	10S	3339	6835	0
10S	12E	4602	8129	0
7S	10S	5690	11348	0
83A	2D	2901	5467	0
17S	8S	2761	4658	0
1F	6E	6080	12608	0
15N	40D	5259	7149	0
2C	24A	6281	10607	0
144A	134A	5910	9364	0
10B	80A	4027	9677	0
13B	14B	3509	6843	0
80A	24A	2681	5263	0
24A	144A	3058	8977	0
11F	1E	6714	8944	0
17S	10S	2044	5251	0
60A	6B	2586	6495	0
17S	10S	8567	10581	0
14B	144A	3838	9406	0
7E	10S	3811	7114	0
2B	144A	2533	4517	0
2F	59A	3893	6493	0
2B	2C	2308	4697	0
8S	4S	2560	5402	0
11F	6E	6438	12138	0
127A	29D	3417	6219	0
83A	5B	3720	9231	0
24A	6E	6416	12034	0
16E	2C	5312	8225	0
118A	21B	4922	8388	0
20B	14B	4005	7721	0
2D	9B	4516	9445	0
166N	11F	5169	8745	0
144A	60A	7556	9600	0
95A	83A	1878	5181	0
98A	91A	1701	5640	0
4W	80A	5028	8103	0
10B	17S	5209	8914	0
10B	2C	3863	9390	0
13S	17S	5729	8944	0
13B	83A	3118	5716	0
5B	9B	3974	6231	0
13B	151A	3309	5406	0
17S	10S	2126	5057	0
3C	5B	7882	10167	0
21B	10B	4759	7939	0
40D	144A	4876	7522	0
6E	151A	3158	5730	0
15E	13S	3825	6912	0
16E	4W	4596	7857	0
6B	80A	3692	9606	0
36D	11F	5144	8522	0
3C	9E	2747	5812	0
63A	3C	3874	10077	0
9B	83A	2906	6662	0
1B	13B	2448	5123	0
95A	83A	2355	5324	0
24A	21B	6364	8923	0
57A	16B	5621	11256	0
80A	98A	6469	8969	0
9B	63A	3595	6192	0
10B	13S	4841	8207	0
1G	21N	3468	6489	0
5B	21B	4049	6361	0
9E	10S	3764	6665	0
14B	144A	3871	9460	0
56A	24A	7774	10123	0
5B	9B	7132	9779	0
2C	60A	2841	5133	0
15E	13S	3669	6691	0
91A	13B	4708	10660	0
1B	3C	2005	4634	0
3C	59A	2342	6289	0
2C	56A	6709	9834	0
10B	13S	5473	8535	0
144A	95A	5505	11968	0
91A	9B	4998	10148	0
87A	91A	2511	5463	0
4D	144A	4985	7875	0
151A	2D	3257	6749	0
2D	1B	4948	7730	0
166N	11F	5527	8903	0
1B	9B	7100	10520	0
151A	2D	3618	6378	0
2B	144A	6310	8902	0
14B	13S	5051	9230	0
91A	15E	2567	6943	0
144A	98A	6220	9497	0
12E	98A	5389	9028	0
56A	1F	5527	9225	0
3C	15E	3213	6655	0
144A	24A	6812	10523	0
3C	59A	2137	5789	0
98A	95A	1887	4527	0
127A	91A	3764	6477	0
5B	151A	2233	5491	0
6E	151A	3564	6328	0
144A	56A	7121	9918	0
4D	57A	4833	7917	0
3C	9B	2041	5338	0
16B	151A	2295	5373	0
7E	151A	3223	5874	0
87A	1B	4521	7552	0
7E	59A	3009	5991	0
7E	14F	3046	6454	0
24A	14B	2856	5766	0
151A	127A	3112	5331	0
151A	87A	2693	5776	0
57A	20B	6197	8961	0
21B	51A	2304	5328	0
151A	29D	4130	7497	0
7E	2F	2664	5773	0
10B	6B	4743	7681	0
60A	4G	6319	9207	0
91A	40D	3512	7291	0
36D	24A	5095	8485	0
3C	63A	3130	6296	0
80A	14B	2957	6015	0
98A	87A	2283	4775	0
91A	4D	3599	7591	0
2C	80A	2516	4615	0
144A	14B	2719	6082	0
9B	83A	2577	5737	0
59A	29D	4757	7995	0
2C	56A	6573	10128	0
2B	24A	2021	6306	0
144A	14B	2778	6219	0
144A	10B	3038	6251	0
13B	20B	3709	6044	0
15E	13S	3569	6769	0
2C	144A	2679	5143	0
151A	29D	3468	7245	0
