# Supplementary material for: General two-level framework for demand-responsive transport optimization
Source: Sci Rep. 2026 Mar 22;16:14520. doi: 10.1038/s41598-026-44833-6 (PMC13149662; doi:10.1038/s41598-026-44833-6)
Supplement: Supplementary file 1 — Supplementary Information. [file 41598_2026_44833_MOESM1_ESM.zip › DRT_Data/Basic/BasicObj0/data/vehicles.csv]

id	seats	features	battery_kWh	cons_kWh_100km
1	5	0	0	0
2	5	0	0	0
3	7	0	0	0
4	7	0	0	0
5	11	0	0	0
6	11	0	0	0
