# Supplementary material for: General two-level framework for demand-responsive transport optimization
Source: Sci Rep. 2026 Mar 22;16:14520. doi: 10.1038/s41598-026-44833-6 (PMC13149662; doi:10.1038/s41598-026-44833-6)
Supplement: Supplementary file 1 — Supplementary Information. [file 41598_2026_44833_MOESM1_ESM.zip › DRT_Data/Basic/BasicObj0/results/prog_G.csv]

time_ms	objective
846754	1961394
945771	1957596
949702	1948591
953284	1943779
953369	1941559
956658	1938087
956854	1935289
960178	1931046
960296	1926586
964348	1925742
964436	1922282
964705	1920282
968040	1917788
968661	1908487
972023	1897713
975262	1891941
975304	1890832
975352	1884531
975418	1833108
978906	1822633
985469	1796042
985528	1785179
988783	1769387
992385	1752994
1000315	1752986
1000393	1749836
1000450	1746064
1000505	1743028
1000549	1740796
1003335	1737551
1003425	1737360
1003461	1731168
1003575	1729933
1003645	1690767
1007226	1680642
1024337	1674236
1027777	1673961
1027970	1672064
1028011	1665872
1028089	1664930
1028134	1656198
1032074	1652466
1035039	1648614
1035132	1646274
1035207	1642391
1038597	1639816
1038667	1636648
1038741	1630066
1038822	1629697
1038862	1627860
1039252	1627593
1042073	1623497
1042344	1619863
1042456	1617518
1042614	1614710
1045820	1613862
1045870	1613800
1046166	1611065
1046253	1607086
1049905	1579814
1059928	1576755
1063016	1576118
1065624	1572789
1075612	1535675
1079151	1518464
1092909	1508089
1113989	1493791
1134466	1477303
1141331	1448409
1147325	1445743
1157652	1445687
1173423	1424814
1211688	1373953
1215166	1367103
1218169	1364530
1225127	1357095
1238127	1351464
1241569	1343598
1247912	1341093
1254125	1302463
1256830	1300895
1263710	1299864
1306050	1299417
1312497	1299312
1319223	1294252
1339424	1290946
1356860	1289134
1363923	1286181
1364001	1284369
1377790	1283338
1388180	1283174
1391231	1279202
1395008	1278908
1401632	1278884
1404939	1278236
1404974	1277456
1405042	1272665
1411980	1272663
1418010	1263865
1424714	1263812
1424769	1263468
1428115	1258117
1431181	1257781
1431251	1256793
1431299	1247347
1434358	1242232
1437567	1242201
1437695	1240908
1437757	1240505
1440372	1240474
1440453	1240443
1443288	1239094
1450200	1239092
1450274	1239063
1457119	1237823
1471963	1236518
1488650	1233287
1502269	1232082
1502318	1232052
1509100	1230642
1509136	1230529
1512415	1229732
1518305	1227513
1518383	1226612
1521975	1225240
1524994	1220726
1528520	1219354
1531640	1219264
1531698	1189430
1847793	1186724
1854831	1186719
1858131	1186555
1858173	1186283
1864560	1185864
1890707	1185394
1894051	1185092
1897137	1185056
1904444	1184057
1908064	1181901
1914537	1181818
1917740	1181816
1924794	1181689
1928248	1176563
1934658	1176185
1938480	1176102
1938545	1176012
1941599	1173966
1948599	1172257
1948645	1167641
1959163	1166357
1987612	1166101
2008993	1164981
2009051	1162700
2012514	1162696
2015660	1160415
2029077	1160307
2032238	1148653
2285641	1147359
2288566	1147039
2298508	1142979
2311434	1139760
2320657	1138476
2331533	1137756
2334915	1137267
2334957	1136686
2351110	1136615
2354381	1136611
2354430	1136555
2361201	1136219
2361259	1128597
2364421	1128261
2368237	1127465
2368282	1125431
2380667	1124972
2384728	1121053
2391112	1117281
2423152	1115581
2459987	1113867
2463481	1113486
2467259	1112982
2467290	1112948
2473946	1112092
2486358	1110523
2489964	1102550
2549784	1102532
2549842	1102436
2553324	1102208
2553383	1102173
2553441	1096377
2555897	1096277
2562405	1095482
2568681	1095382
2572329	1094940
2575647	1094938
2585264	1090490
2592337	1089902
2605995	1089346
2606065	1089292
2615320	1076134
2628593	1075753
2671762	1072718
2685296	1071608
2688634	1071420
2691905	1071239
2691934	1069873
2701572	1069005
2718403	1067681
2728588	1067020
2747673	1065592
2756463	1065351
2759979	1064863
2769515	1064735
2769611	1064371
2776270	1063760
2776303	1062530
2780447	1062218
2798572	1061453
2805603	1059623
2818396	1059593
2821973	1054221
2828291	1054220
2838479	1054105
2838566	1053717
2842129	1053490
2848729	1053264
2852034	1052363
2866572	1052122
2874403	1052090
2881007	1051960
2881042	1049114
2883742	1049082
2883788	1039644
2886603	1039230
2886658	1038965
2889557	1038961
2896158	1038931
2896213	1038797
2899349	1038775
2905837	1038416
2905882	1038394
2911916	1035519
2918791	1035516
2918852	1035503
2921620	1035474
2934932	1035459
2948615	1035423
3003500	1033920
3024916	1033914
3063457	1033913
3097354	1033912
3113620	1033910
3142561	1031006
3155359	1030984
3170811	1030955
3174268	1030900
3178021	1030871
3205368	1030787
3223471	1028183
3297699	1028177
3366483	1028148
3386929	1027071
3389878	1025648
3412325	1025584
3412375	1025486
3425810	1025370
3425885	1022876
3439368	1022222
3449249	1021902
3470496	1020710
3483364	1017360
3530983	1014859
3553356	1014490
3563672	1014438
3573816	1012841
3587881	1012788
3594955	1011988
3594998	1011878
3598224	1011797
3601764	1009912
3608664	1009812
3614999	1008912
3621244	1007952
3630916	1007722
3633582	1007640
3645511	1006863
3663325	1006523
3685006	1001001
3685062	992875
3692063	992727
3701375	992724
3707610	990612
3716713	989541
3730257	988410
3847948	977159
3857292	976599
3857337	974997
3865504	974535
3871596	974275
3874605	973809
3877927	973343
3896510	972918
3905956	972916
3906002	972898
3908810	972306
3911840	971845
3920788	969865
3944116	969860
3951427	969815
3958153	969236
3958192	969178
3958233	969172
3966098	969132
3973280	969034
3973324	958040
4003610	957921
4007007	956822
4016772	956276
4053032	956268
4108695	955584
4117671	955582
4135486	953092
4138490	952836
4179122	952807
4186007	951607
4192316	951211
4219161	950496
4235561	949266
4242472	948822
4249259	948820
4258644	948682
4269553	948656
4320905	948593
4334324	948135
4362454	944802
4382845	940072
4389505	937337
4403053	932607
4441904	931518
4455311	931506
4458675	916093
4508625	909560
4530367	908606
4559503	908326
4588634	908307
4591914	908303
4608722	907070
4657165	906869
4689481	906745
4696365	906699
4699491	905586
4712728	905091
4732765	904619
4735779	902582
4745330	902022
4752216	900894
4771252	900818
4840021	899922
4877445	899583
4887570	898039
4929036	895617
4939879	895446
4943186	895444
4955617	893779
4978932	893167
5004858	893138
5010933	893118
5020889	890744
5036832	890741
5048972	890083
5052224	890075
5099248	890007
5108759	889923
5108812	889338
5118261	889336
5124701	889060
5165823	874421
5175474	874387
5182798	873708
5189962	872530
5193347	871617
5196183	870704
5236983	870702
5249555	870700
5264933	870317
5264989	870021
5288542	869922
5292131	869727
5295545	869706
5311787	869374
5314660	863144
5321443	862119
5324927	862087
5334085	848373
5364267	847691
5371080	847009
5386563	845824
5389504	845308
5396076	843666
5396112	843600
5402802	843564
5406470	843546
5409796	843457
5415475	842476
5448495	842388
5458021	842387
5461606	842367
5464623	841946
5471287	841430
5474117	839396
5519767	837328
5540592	837315
5556006	836771
5619244	836735
5667657	836539
5698892	836367
5702138	826235
5726764	821578
5835832	820854
5891378	819720
5901510	816816
5907660	816529
5926545	816519
5940173	816463
5956521	815682
5991883	809643
6001681	808876
6054432	804868
6060122	804669
6069858	804595
6089401	804286
6099786	804279
6102884	803907
6106486	803202
6124643	803162
6131759	802552
6149741	801475
6161722	801096
6173619	793904
6321872	793551
6332067	793119
6341747	789548
6360586	785313
6364666	783507
6368568	777558
6380981	777159
6408157	771356
6422004	771298
6431900	771114
6440962	766453
6451179	764718
6470934	764102
6473894	763890
6476976	763889
6483036	758052
6485607	757926
6488969	756824
6492093	756588
6495950	755089
6502025	754963
6502085	754259
6504721	751844
6510661	751841
6518072	751718
6521814	741965
6550331	741446
6550372	741423
6576452	741297
6595636	738625
6625933	737375
6632504	736005
6644553	733385
6668901	733322
6681439	733254
6681492	730484
6685097	730447
6689429	730399
6696365	730337
6703024	730275
6703060	729761
6703107	728009
6726019	727733
6726055	727715
6743678	727667
6772729	725879
6793694	725399
6797376	725075
6832012	725016
6866898	723019
6879607	719234
6882996	715624
6914488	712505
6924037	710478
6956057	710472
6956104	710422
6966407	707464
6985166	706317
6985215	706291
7006927	705916
7034295	705804
7040738	705422
7040791	703944
7085832	701921
7100439	701884
7113056	701542
7127350	701482
7147773	701416
7181236	700642
7204361	700576
7208320	700569
7214439	700541
7242802	700455
7249847	697947
7397485	696421
7433944	696285
7445621	695797
7605019	695794
7631471	694364
7753128	694133
7776321	694037
7792712	692421
7825995	691993
7859946	691825
7889684	691085
7920818	691079
7925020	688375
7928066	688373
7938704	688085
7951212	687290
7968108	687004
7978647	686105
7982784	685921
8020794	685599
8037447	685161
8072260	685092
8141753	683566
8174173	683551
8208038	678849
8227447	677205
8369681	675794
8482527	674770
8557694	674365
8575526	674242
8700958	674066
8794859	673382
8905165	673035
8925463	666926
9006807	666837
9022659	666827
9050829	663020
9079949	663007
9141625	662978
9226981	662976
9263062	662129
9300520	656692
9330135	656548
9368547	656546
9421364	656127
9535750	651906
9538552	651866
9645913	651712
9674100	649291
9771275	648898
9797439	645073
9825369	643409
9849098	642887
9855331	641602
9861762	641600
9880812	640725
10017920	640690
10064366	640588
10146868	640308
10162384	639538
10531012	639258
10537338	638902
10571691	637572
10633484	637047
10670625	635904
10717778	634554
10725806	633494
10737357	631542
10794971	631481
10809471	631061
11220433	630217
11315979	628655
11693998	628235
11999785	626943
12047925	626936
12368079	626122
12650031	626025
13816199	625561
13993204	625483
14050108	624583
14381886	624573
14406348	624398
14705471	624383
15087508	623926
15242660	623908
15371663	623907
15526805	623893
15586456	622927
15798728	622628
16050863	622622
16137473	622149
16288048	621889
16317198	621708
16645666	621465
16830559	620241
17431806	619539
17522574	619535
17666379	619437
17750282	616565
17777209	616527
17787776	616524
17831450	616507
17834535	616486
17897033	616400
18002264	616359
18076536	614749
18402268	598582
18648444	598389
18805005	598300
18823899	597659
18913532	597632
18939899	597627
19023270	597396
19041632	596088
19048338	595648
19150881	595644
19232614	592512
19408039	592311
20070691	592303
20080102	589989
20247609	587081
20391958	583985
20392014	580889
20392073	580712
20406668	580535
20553096	580010
20684101	579638
20829937	579636
20909644	579635
21112332	578318
21373110	578080
21458464	577641
21458510	577595
21476447	577434
21678582	576842
21849824	576826
21995917	576554
22002510	576514
22020219	576404
22023801	576392
22195726	576384
22195781	576364
22523738	576362
22562599	576339
22639490	568988
22661809	568738
22665546	548346
22669425	548332
22669475	548312
22673035	547719
22681216	547717
22685491	547695
22719656	547685
22745955	547671
22796621	547447
22907545	547445
22911286	547444
22989958	544203
22998343	543785
23009043	543595
23018928	541410
23018975	541296
23028851	541106
23039074	541105
23046089	541027
23264726	541007
23479497	540187
23653486	539805
23807508	539773
23908668	539025
24055700	539022
24713427	538989
24896172	538975
24942660	538757
25224998	538657
25284822	538287
25710844	538183
25721130	537390
25790274	536857
25968777	536295
25979414	533677
26032090	533654
26045685	533171
26083225	532994
26090866	532194
26164520	531274
26415143	531222
27309696	530555
27667542	530241
27733095	530016
28886746	527235
29830749	527137
30463775	526171
31242921	525181
31835328	525095
31882056	525020
33867847	524596
35130183	523611
