# Supplementary material for: General two-level framework for demand-responsive transport optimization
Source: Sci Rep. 2026 Mar 22;16:14520. doi: 10.1038/s41598-026-44833-6 (PMC13149662; doi:10.1038/s41598-026-44833-6)
Supplement: Supplementary file 1 — Supplementary Information. [file 41598_2026_44833_MOESM1_ESM.zip › DRT_Data/Basic/BasicObj0/results/prog_R.csv]

time_ms	objective
19069	9848675
20933	7027031
30248	193149
36991	191746
37012	191442
37029	184538
37058	183709
37074	183120
37105	182718
37121	182531
38037	182282
38063	181670
38079	181470
39079	179779
39094	179205
40169	144077
40217	138819
41023	137159
41038	136515
41055	134855
41071	133452
41086	129302
41104	128166
41822	127914
42784	127800
42799	116456
42816	115335
43508	114741
44417	114713
44433	109040
44449	108655
45229	102513
47610	102297
47626	98136
48265	96497
51801	95804
51818	95659
52496	95567
52512	95387
52527	95308
53864	95119
54269	94837
54665	90700
54681	88226
54696	85370
55213	83967
55230	82518
59944	81742
62090	81078
62106	79858
62121	76974
62140	76911
62845	75370
64414	75369
65266	75368
66866	73930
69648	63150
70416	61747
71155	61244
71172	61220
75028	60741
75045	54345
75066	54273
85630	53342
87114	52767
87131	50039
89881	49967
90760	28059
90775	27771
90790	26941
90811	24695
91709	24254
91762	19397
91779	19378
92671	19262
92690	17905
92706	17708
92726	15668
92749	14028
93397	14013
93412	12617
94243	12074
95383	7079
95401	7040
95417	6883
96489	6850
96503	6378
97496	5886
97514	5882
99719	5850
100823	5382
100839	5178
101878	5006
101895	4930
101912	4928
101926	4874
101942	4810
102880	4558
104121	2858
107050	2754
107069	746
108822	258
108836	40
108852	27
108870	0
