# Supplementary material for: General two-level framework for demand-responsive transport optimization
Source: Sci Rep. 2026 Mar 22;16:14520. doi: 10.1038/s41598-026-44833-6 (PMC13149662; doi:10.1038/s41598-026-44833-6)
Supplement: Supplementary file 1 — Supplementary Information. [file 41598_2026_44833_MOESM1_ESM.zip › DRT_Data/Basic/BasicObj0/results/prog_S.csv]

time_ms	objective
82330	4109429
135977	4048229
138732	4047695
138784	4045547
138841	4043961
138880	3594034
141775	3592651
141817	3592516
141869	1288711
144659	1281785
144706	1275125
144756	1269996
144821	1268205
144868	1265325
144922	1180711
147553	1180706
147662	1176236
147739	1169310
147769	1167187
147816	1161271
147877	1160376
147939	1160344
147991	1160332
148052	1131954
148105	1128894
148162	469751
150638	467960
150737	452312
154535	451711
154599	442771
154674	442408
154771	442036
157865	440103
157920	438312
157960	435892
157994	434101
158073	433878
158106	430375
158161	429442
158211	427497
160932	427417
160974	423578
163401	421975
166410	418364
169664	418304
169700	418295
169738	415454
169829	413972
169874	409585
169924	407652
169984	405776
170041	405179
170104	405066
170240	401738
173330	401141
173391	400961
173489	399805
173521	398014
173574	394530
173616	393933
173681	392977
176833	389069
177008	388912
179581	388494
182291	388434
182347	387533
182412	386719
182702	386234
182736	385659
182776	381272
185161	378346
185216	375632
185248	373152
188460	371648
188535	370732
188731	369712
191306	367919
191346	366128
191475	364915
191529	364766
193876	363117
193951	362735
194030	362638
194131	361933
194257	356914
196586	355123
196632	352703
196676	352208
196718	351252
196803	351025
196897	348429
200186	347832
200222	346041
202681	345187
202855	345151
202947	344504
202980	344445
205908	344231
206021	343368
206069	340948
208762	339223
209163	339191
209244	338950
211507	337159
211555	336203
211636	334803
211693	331937
211752	331574
211801	330776
211836	330663
211866	326181
215163	320813
218913	320074
221984	318343
222126	317597
222455	314278
222519	313845
222560	309563
225419	309450
225453	309265
225495	306423
225528	304030
225844	301524
226132	301475
226206	298633
226257	297429
229227	296473
229290	295442
229346	293170
232736	292954
233046	291053
235718	290836
235788	288211
235854	285788
235985	285623
236170	285135
236478	283673
239039	283498
239132	280497
239264	276523
239322	275973
242101	272437
244179	270646
244518	269376
244637	267503
244664	265712
244722	263514
246542	261111
246589	260313
246733	258518
246993	253914
247048	253024
247101	251641
247162	249418
247224	244196
249730	237731
254120	235107
256515	233093
259286	232562
259322	230771
259357	228781
259578	228596
262040	223922
262750	223870
262840	223752
265317	217457
269134	217142
269197	215664
269244	213476
269292	211685
272120	211669
272231	209497
275243	207807
278051	206487
278245	206296
281378	205919
281437	203496
281598	201012
284687	196620
288629	196172
288699	195991
288777	195134
288884	193348
288937	192248
288980	188244
292073	187664
292181	187553
295973	187393
296122	185301
296255	184804
299745	183150
299858	176311
311349	175479
316552	175177
319032	172537
321347	171154
321373	171136
321511	170325
324401	168455
324503	168291
328005	166500
330494	165715
333276	164000
333321	160614
339226	159523
339364	153442
341768	152543
348034	152471
348068	151519
358436	150807
371061	150132
373957	149625
389171	149565
397389	149084
410061	148802
414030	147966
419022	147558
422314	147351
422379	147054
453098	147036
463434	146829
472095	146827
487496	143778
539814	140548
549381	140394
565683	140296
572575	140256
582487	140156
601004	139972
601067	138691
613252	138608
627774	134618
652145	134258
652227	134019
660527	133659
664489	132609
672850	131917
677104	131880
721790	131229
734210	130959
775893	130854
856489	130851
928543	128841
932901	128838
1060413	125099
1297670	125095
1363192	125070
1363246	125045
1363302	125020
1363375	124995
1371730	124970
1397878	124969
1476979	124962
1537938	124796
1709257	124793
1796824	124653
1915201	124506
2005956	124505
2016492	124504
2016560	124364
2148466	124361
2241599	124356
2241688	124262
2253914	124218
2567377	124203
2932529	119531
3017551	119342
3030884	119006
3392201	118890
5233596	118887
5352783	118882
5542510	118875
5727789	118832
5740947	118810
5741010	118766
5916434	118765
5956417	118762
5979676	118761
5994564	118712
6053561	118711
6053605	118709
6316588	118708
6324403	118635
6561770	118628
6611445	118607
6611502	118541
6647485	118540
6650849	118536
6670407	118533
6751827	118529
7007137	118528
7702040	118429
7722972	118385
7730279	118367
7734732	118366
7795722	118359
7854348	118357
8528913	118356
8528956	118355
8535767	118354
8686229	118351
8762153	118350
8885696	118344
9332575	118343
9495423	118341
9693400	118340
9808477	118309
9927232	118272
10034081	118250
10105168	118229
10108807	118200
10108845	118187
10150080	118185
10325467	118184
10497517	118180
10741419	118014
10752282	117978
10847990	117971
10874392	117967
11086272	117812
11159734	117811
11215589	117803
11230993	117798
11262818	117788
14189117	116590
17089889	116332
17089964	115798
17098225	115222
17102244	115213
17108895	114280
17115224	114268
17115265	113860
17115295	113852
17118853	113844
17127005	113842
17127045	113836
17130960	113828
17134907	113804
17154862	111656
17239276	111496
17243084	111488
17247569	110252
17250836	110166
17258002	110158
17265179	109387
17265212	109380
17282592	109316
17282624	109275
17282656	109268
17306932	108231
17318571	108157
17318620	107411
17337059	106625
17349692	106283
17371984	103766
17438609	96520
17473171	95340
17477268	94914
17491867	92594
17510292	92393
17540012	92069
17547182	92053
17547220	92050
17547266	91854
17554582	91836
17554638	91723
17576903	91722
17580791	91697
17580824	91665
17580850	91663
17584830	90394
17621296	89838
17641695	89009
17641740	88709
17645789	88704
17645840	88697
17719392	88688
17897447	88687
18034905	88685
18278323	88643
18376257	88628
18376299	88621
18380903	88617
18390359	88592
18402899	88590
18421493	88589
18425347	88587
18429846	88550
18501228	88484
18538224	88483
18538270	88477
18542452	88475
18584579	88467
18609766	88335
18613616	88334
18632285	88329
18692813	88320
18712579	88310
18720380	88260
18728316	88199
18728349	88195
18737205	88184
18749186	88173
18749256	88163
18749314	88152
18757828	88151
18757881	88147
18765972	88146
18823036	88145
18831179	88137
18834717	88126
18846617	88125
19106129	88121
19116658	88118
19157866	88075
19157921	88055
19157996	88035
19205961	88033
19323964	88032
19537177	88030
19587940	88026
19640404	88024
19663171	88018
19842070	88009
19854927	88006
20126617	88000
20266752	87992
20277268	87986
20299010	87977
20694477	87898
20772234	86676
20775432	86626
20775486	86522
20796689	86517
20796803	86168
20810606	85667
20813725	85651
20822842	85525
20899617	85524
20904374	85523
20936920	85175
21070527	85174
21344723	85153
21348492	85143
21348566	85142
21456018	85131
21483741	85130
21542605	85128
21566065	85127
21625645	85126
27111601	84882
28382058	83572
28386735	83112
28410955	82982
28411020	82498
29203921	82152
29203981	82144
29204031	81832
29204097	81824
29208247	81823
29208285	81815
29212978	81812
29217247	81804
29221504	81756
29221542	81755
29231372	81737
29301226	81736
29342341	81735
29355466	81715
29554795	81711
29563356	81709
29579404	81619
29626012	81617
29813017	81615
29896356	81613
30013050	81611
30210409	81609
30222151	81607
30378129	81605
30442318	81603
30494289	81601
30562492	81599
30587719	81597
30599931	81595
30631177	81594
30818581	81593
30818614	81583
31008987	81581
31076223	81530
32706627	78965
32706663	78925
32710829	78482
32714544	78474
32714668	78466
32719081	78362
32719112	78354
32719153	78346
32723703	78258
32775955	74687
