# Supplementary material for: General two-level framework for demand-responsive transport optimization
Source: Sci Rep. 2026 Mar 22;16:14520. doi: 10.1038/s41598-026-44833-6 (PMC13149662; doi:10.1038/s41598-026-44833-6)
Supplement: Supplementary file 1 — Supplementary Information. [file 41598_2026_44833_MOESM1_ESM.zip › DRT_Data/Basic/BasicObj0/results/travs_G.csv]

traveler_id	segment	vehicle	stop_a	stop_b
0	0	2	14	16
1	0	5	1	7
2	0	4	26	28
3	0	5	19	20
4	0	5	3	22
5	0	1	14	26
6	0	4	25	32
7	0	3	15	18
8	0	4	21	22
9	0	0	18	27
10	0	3	21	23
11	0	3	20	23
12	0	5	0	8
13	0	3	11	26
14	0	2	15	17
15	0	3	22	23
16	0	0	9	13
17	0	0	28	30
18	0	5	4	8
19	0	1	1	7
20	0	0	18	25
21	0	0	28	29
22	0	1	20	44
23	0	2	21	22
24	0	0	11	12
25	0	5	36	40
26	0	3	4	10
27	0	0	33	36
28	0	2	6	14
29	0	4	30	31
30	0	1	48	49
31	0	1	44	48
32	0	5	1	2
33	0	1	6	8
34	0	3	18	19
35	0	0	23	28
36	0	2	44	45
37	0	3	9	14
38	0	2	0	2
39	0	5	1	2
40	0	2	13	20
41	0	1	8	12
42	0	2	15	32
43	0	3	16	18
44	0	4	5	11
45	0	4	14	20
46	0	2	6	7
47	0	3	18	20
48	0	0	37	39
49	0	4	30	31
50	0	3	0	1
51	0	3	31	42
52	0	4	9	26
53	0	5	19	24
54	0	3	26	39
55	0	4	12	17
56	0	2	4	5
57	0	2	1	11
58	0	0	4	8
59	0	5	11	16
60	0	5	7	12
61	0	3	2	3
62	0	1	0	3
63	0	5	16	17
64	0	3	37	39
65	0	0	1	7
66	0	3	24	25
67	0	3	15	18
68	0	4	4	10
69	0	3	4	9
70	0	0	4	5
71	0	3	8	9
72	0	2	7	12
73	0	4	9	15
74	0	2	33	34
75	0	5	5	6
76	0	2	17	20
77	0	4	13	21
78	0	5	1	7
79	0	2	6	9
80	0	5	7	8
81	0	2	20	29
82	0	0	38	39
83	0	4	9	14
84	0	5	0	2
85	0	3	15	18
86	0	2	9	13
87	0	3	4	9
88	0	2	11	13
89	0	3	33	37
90	0	1	2	4
91	0	4	15	26
92	0	2	18	34
93	0	0	25	27
94	0	2	23	27
95	0	1	41	45
96	0	2	35	40
97	0	2	24	49
98	0	3	29	30
99	0	5	31	35
100	0	5	4	18
101	0	3	22	23
102	0	2	21	23
103	0	1	6	8
104	0	3	7	13
105	0	3	47	48
106	0	2	19	30
107	0	4	8	9
108	0	2	6	7
109	0	2	2	3
110	0	0	13	14
111	0	4	9	14
112	0	1	12	14
113	0	0	6	10
114	0	4	7	13
115	0	4	3	16
116	0	3	10	16
117	0	3	3	7
118	0	5	2	7
119	0	2	46	48
120	0	4	18	19
121	0	5	10	11
122	0	2	3	7
123	0	0	9	13
124	0	2	21	23
125	0	0	15	16
126	0	1	24	26
127	0	1	48	49
128	0	4	20	24
129	0	1	13	19
130	0	3	32	38
131	0	3	19	28
132	0	5	3	22
133	0	2	9	13
134	0	3	24	25
135	0	4	27	28
136	0	3	21	23
137	0	3	10	16
138	0	5	19	20
139	0	1	11	12
140	0	3	6	12
141	0	2	30	32
142	0	1	13	19
143	0	4	13	23
144	0	4	25	28
145	0	4	2	4
146	0	1	1	7
147	0	1	28	37
148	0	1	3	5
149	0	5	4	18
150	0	4	10	20
151	0	1	28	37
152	0	2	11	13
153	0	5	17	23
154	0	1	8	21
155	0	1	7	16
156	0	1	44	49
157	0	0	21	22
158	0	5	11	14
159	0	2	13	20
160	0	5	21	26
161	0	4	22	23
162	0	0	25	31
163	0	4	6	16
164	0	4	3	16
165	0	2	29	32
166	0	4	32	38
167	0	4	18	20
168	0	1	26	28
169	0	0	7	14
170	0	1	0	5
171	0	0	7	20
172	0	3	4	11
173	0	5	8	17
174	0	0	14	25
175	0	4	0	2
176	0	0	12	17
177	0	0	16	19
178	0	4	16	30
179	0	3	42	44
180	0	5	1	2
181	0	1	17	22
182	0	4	4	7
183	0	4	31	48
184	0	4	18	24
185	0	3	0	1
186	0	1	6	9
187	0	4	25	32
188	0	2	30	31
189	0	2	8	9
190	0	2	3	7
191	0	0	26	27
192	0	2	30	32
193	0	2	15	20
194	0	2	8	9
195	0	1	7	13
196	0	0	13	17
197	0	3	10	16
198	0	4	11	13
199	0	4	16	30
