# Supplementary material for: General two-level framework for demand-responsive transport optimization
Source: Sci Rep. 2026 Mar 22;16:14520. doi: 10.1038/s41598-026-44833-6 (PMC13149662; doi:10.1038/s41598-026-44833-6)
Supplement: Supplementary file 1 — Supplementary Information. [file 41598_2026_44833_MOESM1_ESM.zip › DRT_Data/Basic/BasicObj0/results/travs_R.csv]

traveler_id	segment	vehicle	stop_a	stop_b
0	0	5	4	5
1	0	4	8	13
2	0	1	3	6
3	0	2	10	16
4	0	5	9	13
5	0	1	5	10
6	0	0	6	12
7	0	1	17	18
8	0	5	20	21
9	0	3	5	11
10	0	4	1	4
11	0	4	2	4
12	0	4	4	6
13	0	3	3	5
14	0	4	20	21
15	0	4	2	4
16	0	2	24	28
17	0	3	0	2
18	0	3	14	17
19	0	0	12	13
20	0	0	2	4
21	0	3	0	1
22	0	5	13	15
23	0	5	1	5
24	0	0	13	15
25	0	3	21	22
26	0	5	8	10
27	0	4	23	26
28	0	2	16	22
29	0	0	9	11
30	0	5	19	21
31	0	5	15	19
32	0	1	12	13
33	0	5	0	4
34	0	1	1	5
35	0	3	20	22
36	0	5	2	27
37	0	5	13	17
38	0	1	2	5
39	0	4	8	9
40	0	0	13	16
41	0	5	4	6
42	0	4	10	15
43	0	1	16	18
44	0	4	9	11
45	0	1	1	6
46	0	2	4	8
47	0	5	13	18
48	0	3	18	21
49	0	0	9	11
50	0	4	3	7
51	0	3	19	22
52	0	1	0	3
53	0	5	4	7
54	0	3	5	10
55	0	0	11	17
56	0	4	7	9
57	0	4	4	10
58	0	5	13	16
59	0	2	25	28
60	0	5	19	20
61	0	5	12	14
62	0	5	3	5
63	0	1	7	11
64	0	3	6	10
65	0	5	2	8
66	0	4	5	6
67	0	1	17	18
68	0	2	10	12
69	0	5	8	13
70	0	5	13	15
71	0	1	15	18
72	0	5	2	5
73	0	1	0	2
74	0	3	18	23
75	0	3	9	12
76	0	4	11	16
77	0	5	18	20
78	0	4	8	13
79	0	1	7	11
80	0	4	3	6
81	0	4	6	12
82	0	3	19	21
83	0	1	0	1
84	0	4	4	9
85	0	1	17	18
86	0	4	7	12
87	0	5	8	13
88	0	4	0	2
89	0	3	4	6
90	0	4	0	1
91	0	1	2	3
92	0	3	19	23
93	0	0	4	9
94	0	2	8	14
95	0	3	17	23
96	0	5	14	17
97	0	0	14	18
98	0	1	8	11
99	0	2	11	15
100	0	3	14	19
101	0	4	22	24
102	0	5	1	2
103	0	5	0	4
104	0	5	16	19
105	0	1	12	17
106	0	4	8	11
107	0	1	16	17
108	0	2	4	8
109	0	1	5	6
110	0	2	4	5
111	0	1	0	1
112	0	2	25	26
113	0	1	9	12
114	0	0	10	13
115	0	3	1	5
116	0	5	10	11
117	0	5	14	16
118	0	4	19	23
119	0	3	13	19
120	0	5	6	9
121	0	2	19	25
122	0	2	15	20
123	0	2	0	4
124	0	5	1	2
125	0	0	16	18
126	0	0	15	19
127	0	5	19	21
128	0	2	3	7
129	0	1	12	16
130	0	3	2	8
131	0	1	5	9
132	0	5	9	13
133	0	4	7	12
134	0	4	25	26
135	0	2	26	27
136	0	4	1	4
137	0	5	10	11
138	0	2	22	28
139	0	2	0	1
140	0	2	13	18
141	0	4	21	25
142	0	1	12	16
143	0	5	18	22
144	0	2	22	27
145	0	0	5	6
146	0	0	12	13
147	0	2	5	11
148	0	2	11	12
149	0	3	14	19
150	0	2	24	27
151	0	2	5	11
152	0	4	10	12
153	0	1	11	16
154	0	5	4	10
155	0	5	18	21
156	0	5	15	21
157	0	3	16	18
158	0	5	6	10
159	0	4	22	26
160	0	2	1	6
161	0	5	0	1
162	0	0	4	6
163	0	2	2	5
164	0	3	1	5
165	0	4	22	25
166	0	0	12	15
167	0	2	1	3
168	0	0	1	2
169	0	3	0	5
170	0	2	9	12
171	0	3	0	6
172	0	3	0	3
173	0	4	6	7
174	0	0	2	4
175	0	0	2	5
176	0	0	15	17
177	0	0	0	3
178	0	0	2	9
179	0	3	0	4
180	0	4	8	9
181	0	3	15	20
182	0	0	6	10
183	0	3	13	17
184	0	2	13	19
185	0	4	3	7
186	0	5	0	3
187	0	0	6	12
188	0	4	1	3
189	0	4	2	7
190	0	2	3	8
191	0	3	6	11
192	0	4	11	15
193	0	4	0	6
194	0	4	2	7
195	0	4	2	8
196	0	1	7	8
197	0	5	10	11
198	0	4	1	2
199	0	3	5	11
