# Supplementary material for: General two-level framework for demand-responsive transport optimization
Source: Sci Rep. 2026 Mar 22;16:14520. doi: 10.1038/s41598-026-44833-6 (PMC13149662; doi:10.1038/s41598-026-44833-6)
Supplement: Supplementary file 1 — Supplementary Information. [file 41598_2026_44833_MOESM1_ESM.zip › DRT_Data/Basic/BasicObj0/results/travs_S.csv]

traveler_id	segment	vehicle	stop_a	stop_b
0	0	3	10	11
1	0	4	29	34
2	0	5	27	30
3	0	5	15	31
4	0	1	31	35
5	0	4	3	8
6	0	4	13	19
7	0	5	24	25
8	0	2	25	26
9	0	4	9	16
10	0	3	2	27
11	0	4	20	22
12	0	2	6	8
13	0	5	8	10
14	0	0	32	33
15	0	4	20	22
16	0	5	17	31
17	0	1	4	6
18	0	3	26	29
19	0	1	18	19
20	0	4	9	11
21	0	1	4	5
22	0	0	17	19
23	0	3	7	11
24	0	0	4	6
25	0	5	4	5
26	0	0	12	14
27	0	4	34	37
28	0	4	5	13
29	0	2	2	4
30	0	2	24	26
31	0	2	20	24
32	0	3	31	32
33	0	3	6	10
34	0	1	35	39
35	0	2	11	13
36	0	5	13	18
37	0	0	17	21
38	0	1	36	39
39	0	4	29	30
40	0	0	22	25
41	0	4	0	2
42	0	4	31	36
43	0	3	35	37
44	0	4	30	32
45	0	5	25	30
46	0	5	31	35
47	0	0	17	22
48	0	2	9	12
49	0	2	2	4
50	0	4	21	28
51	0	2	10	13
52	0	1	34	37
53	0	1	26	29
54	0	4	9	15
55	0	4	18	25
56	0	3	30	32
57	0	4	22	31
58	0	2	18	21
59	0	5	18	31
60	0	2	24	25
61	0	0	16	18
62	0	3	9	11
63	0	4	5	28
64	0	3	18	22
65	0	1	24	30
66	0	2	7	8
67	0	2	17	18
68	0	3	10	12
69	0	0	12	17
70	0	3	37	39
71	0	3	34	37
72	0	3	8	11
73	0	1	34	36
74	0	5	1	6
75	0	2	0	3
76	0	0	33	37
77	0	2	23	25
78	0	4	29	34
79	0	3	16	30
80	0	4	21	24
81	0	4	24	33
82	0	2	10	12
83	0	0	16	17
84	0	3	27	32
85	0	5	24	25
86	0	4	28	33
87	0	1	30	35
88	0	3	1	3
89	0	1	8	10
90	0	3	1	2
91	0	1	36	37
92	0	5	2	6
93	0	4	11	16
94	0	5	13	29
95	0	5	0	6
96	0	0	18	21
97	0	0	23	27
98	0	4	25	28
99	0	3	11	15
100	0	2	5	10
101	0	4	33	35
102	0	3	7	8
103	0	1	22	26
104	0	2	21	24
105	0	3	31	36
106	0	0	30	33
107	0	0	15	16
108	0	5	31	35
109	0	4	3	4
110	0	4	5	9
111	0	0	16	17
112	0	5	18	29
113	0	4	26	29
114	0	4	17	20
115	0	1	5	9
116	0	0	14	15
117	0	0	18	20
118	0	4	30	34
119	0	2	4	10
120	0	1	28	31
121	0	5	12	18
122	0	5	30	35
123	0	3	12	16
124	0	3	7	8
125	0	4	24	26
126	0	0	24	28
127	0	2	24	26
128	0	3	15	19
129	0	3	31	35
130	0	1	6	12
131	0	4	3	7
132	0	0	13	17
133	0	0	29	34
134	0	4	36	37
135	0	5	29	30
136	0	4	32	35
137	0	0	14	15
138	0	5	15	31
139	0	1	1	2
140	0	3	13	18
141	0	4	32	36
142	0	3	31	35
143	0	2	23	27
144	0	5	15	30
145	0	3	9	10
146	0	4	19	20
147	0	1	9	27
148	0	5	16	17
149	0	2	5	10
150	0	5	17	30
151	0	1	9	27
152	0	4	31	33
153	0	3	30	35
154	0	1	26	32
155	0	2	23	26
156	0	2	20	26
157	0	2	7	9
158	0	1	28	32
159	0	0	22	25
160	0	3	13	18
161	0	3	6	7
162	0	4	11	13
163	0	4	3	9
164	0	5	6	10
165	0	4	33	36
166	0	0	3	6
167	0	4	2	4
168	0	4	8	9
169	0	1	4	9
170	0	5	14	17
171	0	1	4	10
172	0	5	5	8
173	0	3	29	30
174	0	4	9	11
175	0	4	9	12
176	0	0	24	26
177	0	4	7	10
178	0	4	9	16
179	0	1	4	8
180	0	4	29	30
181	0	2	6	11
182	0	4	13	17
183	0	3	25	29
184	0	3	13	19
185	0	4	21	28
186	0	3	6	9
187	0	4	13	19
188	0	3	2	4
189	0	4	20	28
190	0	5	30	35
191	0	3	18	23
192	0	4	32	36
193	0	3	1	29
194	0	4	20	28
195	0	4	20	29
196	0	4	5	6
197	0	0	14	15
198	0	3	2	3
199	0	4	9	16
