# Supplementary material for: General two-level framework for demand-responsive transport optimization
Source: Sci Rep. 2026 Mar 22;16:14520. doi: 10.1038/s41598-026-44833-6 (PMC13149662; doi:10.1038/s41598-026-44833-6)
Supplement: Supplementary file 1 — Supplementary Information. [file 41598_2026_44833_MOESM1_ESM.zip › DRT_Data/Basic/BasicObj0/results/vehs_G.csv]

stop_0	arr_time_0	dep_time_0	stop_1	arr_time_1	dep_time_1	stop_2	arr_time_2	dep_time_2	stop_3	arr_time_3	dep_time_3	stop_4	arr_time_4	dep_time_4	stop_5	arr_time_5	dep_time_5	stop_6	arr_time_6	dep_time_6	stop_7	arr_time_7	dep_time_7	stop_8	arr_time_8	dep_time_8	stop_9	arr_time_9	dep_time_9	stop_10	arr_time_10	dep_time_10	stop_11	arr_time_11	dep_time_11	stop_12	arr_time_12	dep_time_12	stop_13	arr_time_13	dep_time_13	stop_14	arr_time_14	dep_time_14	stop_15	arr_time_15	dep_time_15	stop_16	arr_time_16
11F	3097	3097	83A	3664	3664	1E	4296	4296	16E	4523	4523	10S	4627	4627	12E	4812	4812	21B	5461	5461	7E	6231	6231	4W	6371	6371	1B	6633	6692	10B	7099	7099	144A	7511	7511	57A	7783	7783	13B	8058	8058	151A	8163	8163	24A	8273	8273	21B	8508
87A	4791	4791	4D	4985	4985	2B	5243	5243	2D	5473	5473	2C	5522	5522	1B	5662	5662	98A	6430	6430	144A	7022	7022	91A	7122	7122	87A	7405	7405	91A	7477	7477	1B	7746	7746	3C	7921	7921	10B	8153	8153	5B	8370	8370	51A	8726	8726	98A	9062
8S	2667	2702	60A	3418	3418	5B	3975	3975	9B	4131	4131	14B	4260	4260	6B	4568	4568	13B	4921	4921	83A	5308	5308	144A	5681	5681	14B	6166	6166	87A	6639	6639	2B	6981	6981	2D	7211	7211	144A	7283	7283	91A	7383	7383	2B	7652	7652	2D	7882
80A	3103	3103	14B	3583	3583	17S	4289	4289	16E	4596	4596	7E	4819	4819	7S	5113	5113	3C	5569	5569	4W	5751	5751	7S	6009	6009	10S	6152	6152	15E	6234	6234	14F	6535	6535	59A	6891	7065	80A	7396	7558	2C	7872	7880	17S	8453	8734	13S	8993
151A	2570	2693	24A	2803	2803	87A	3265	3265	6E	3843	3843	91A	4401	4401	6B	4705	4705	5B	4756	4756	40D	5308	5308	13S	6170	6170	17S	6359	6359	1B	7048	7100	2C	7294	7294	36D	7626	7626	144A	7839	7839	10S	8513	8513	8S	8578	8578	151A	9052
60A	4201	4201	10B	4568	4743	6B	4909	4909	9E	5225	5225	166N	5983	5983	15N	6140	6140	40D	6338	6338	80A	6758	6758	24A	7099	7099	51A	7290	7290	63A	7400	7400	3C	7905	7905	134A	8449	8449	151A	8840	8840	15E	9452	9452	1G	9639	9639	13B	10001
[truncated: 100 more columns]
