# Supplementary material for: General two-level framework for demand-responsive transport optimization
Source: Sci Rep. 2026 Mar 22;16:14520. doi: 10.1038/s41598-026-44833-6 (PMC13149662; doi:10.1038/s41598-026-44833-6)
Supplement: Supplementary file 1 — Supplementary Information. [file 41598_2026_44833_MOESM1_ESM.zip › DRT_Data/Basic/BasicObj0/results/vehs_R.csv]

stop_0	arr_time_0	dep_time_0	stop_1	arr_time_1	dep_time_1	stop_2	arr_time_2	dep_time_2	stop_3	arr_time_3	dep_time_3	stop_4	arr_time_4	dep_time_4	stop_5	arr_time_5	dep_time_5	stop_6	arr_time_6	dep_time_6	stop_7	arr_time_7	dep_time_7	stop_8	arr_time_8	dep_time_8	stop_9	arr_time_9	dep_time_9	stop_10	arr_time_10	dep_time_10	stop_11	arr_time_11	dep_time_11	stop_12	arr_time_12	dep_time_12	stop_13	arr_time_13	dep_time_13	stop_14	arr_time_14	dep_time_14	stop_15	arr_time_15	dep_time_15	stop_16	arr_time_16
21B	4533	4533	16B	4699	4699	151A	4786	4786	51A	4949	4949	127A	5098	5098	87A	5219	5219	91A	5291	5291	1D	5351	5351	25D	5473	5473	29D	5589	5589	40D	5614	5614	36D	5726	5726	4D	5839	5839	144A	5939	5939	118A	6038	6038	57A	6211	6211	24A	6364
17S	3801	3801	10S	4015	4015	8S	4080	4080	4S	4167	4167	48S	4298	4298	5B	4352	4352	9B	4508	4508	13B	4654	4654	20B	4913	4913	21B	5026	5206	16B	5372	5372	14B	5481	5481	10B	5624	5772	6B	5938	5938	3S	6089	6089	7S	6184	6184	13S	6410
1B	1542	2823	3C	2998	3178	5B	3259	3439	9B	3595	3595	13B	3741	3741	151A	3846	4026	59A	4164	4164	63A	4235	4235	83A	4308	4488	87A	4642	4642	91A	4714	4714	2D	4794	4974	1B	5163	5174	3C	5349	5349	5B	5430	5430	9B	5586	5711	13B	5857
7E	4128	4128	6E	4220	4399	1G	4597	4597	14F	4750	4930	2F	5080	5080	151A	5193	5193	59A	5331	5331	63A	5402	5402	21N	5475	5475	15N	5639	5639	25D	5704	5704	29D	5820	5820	40D	5845	5845	36D	5957	5957	166N	6088	6268	60A	6459	6584	56A	6668
2B	4108	4108	2C	4302	4302	144A	4421	4421	80A	4525	4526	60A	4680	4680	56A	4764	4764	24A	4867	4867	14B	5005	5005	10B	5148	5148	6B	5314	5493	2B	5691	6379	2C	6573	6573	144A	6692	6692	80A	6796	6796	60A	6950	6950	56A	7034	7034	24A	7137
98A	4230	4230	95A	4346	4346	83A	4529	4529	87A	4683	4683	91A	4755	4755	2D	4835	4835	3C	4961	4961	1W	5069	5069	7E	5168	5168	9E	5256	5256	15E	5374	5374	13S	5550	5550	17S	5739	5739	10S	5953	5953	16E	6046	6046	12E	6139	6139	4W	6347
[truncated: 40 more columns]
