# Supplementary material for: General two-level framework for demand-responsive transport optimization
Source: Sci Rep. 2026 Mar 22;16:14520. doi: 10.1038/s41598-026-44833-6 (PMC13149662; doi:10.1038/s41598-026-44833-6)
Supplement: Supplementary file 1 — Supplementary Information. [file 41598_2026_44833_MOESM1_ESM.zip › DRT_Data/Basic/BasicObj0/results/vehs_S.csv]

stop_0	arr_time_0	dep_time_0	stop_1	arr_time_1	dep_time_1	stop_2	arr_time_2	dep_time_2	stop_3	arr_time_3	dep_time_3	stop_4	arr_time_4	dep_time_4	stop_5	arr_time_5	dep_time_5	stop_6	arr_time_6	dep_time_6	stop_7	arr_time_7	dep_time_7	stop_8	arr_time_8	dep_time_8	stop_9	arr_time_9	dep_time_9	stop_10	arr_time_10	dep_time_10	stop_11	arr_time_11	dep_time_11	stop_12	arr_time_12	dep_time_12	stop_13	arr_time_13	dep_time_13	stop_14	arr_time_14	dep_time_14	stop_15	arr_time_15	dep_time_15	stop_16	arr_time_16
29D	4440	4569	40D	4594	4608	36D	4720	4720	4D	4833	4833	144A	4933	4933	118A	5032	5032	57A	5205	5205	24A	5358	5358	1F	5477	5477	11F	5604	5604	4G	5733	5733	1E	5805	5805	7E	5999	5999	9E	6087	6087	15E	6205	6205	13S	6381	6381	17S	6570
2D	2591	2643	1B	2832	2841	3C	3016	3016	1W	3124	3124	7E	3223	3223	6E	3315	3315	1G	3513	3528	14F	3681	3681	2F	3831	3893	151A	4006	4006	59A	4144	4144	63A	4215	4215	21N	4288	4288	15N	4452	4452	25D	4517	4517	29D	4633	4633	40D	4658
15N	5538	5538	25D	5603	5744	29D	5860	5860	40D	5885	5885	36D	5997	5997	166N	6128	6128	60A	6319	6319	56A	6403	6403	24A	6506	6686	1F	6805	6985	11F	7112	7184	4G	7313	7325	1E	7397	7397	7E	7591	7591	9E	7679	7679	15E	7797	7797	13S	7973
6B	2424	2424	2B	2622	2622	2C	2816	2835	144A	2954	2954	80A	3058	3135	134A	3300	3301	98A	3497	3497	95A	3613	3789	83A	3972	4132	87A	4286	4345	91A	4417	4436	2D	4516	4516	1B	4705	4705	3C	4880	4880	5B	4961	4961	9B	5117	5117	13B	5263
91A	3629	3688	2D	3768	3832	3C	3958	3958	5B	4039	4049	9B	4205	4205	13B	4351	4351	20B	4610	4610	21B	4723	4723	16B	4889	4889	151A	4976	4976	51A	5139	5139	127A	5288	5288	87A	5409	5409	91A	5481	5481	1D	5541	5541	25D	5663	5663	29D	5779
24A	6296	6416	1F	6535	6535	11F	6662	6662	4G	6791	6791	1E	6863	6863	7E	7057	7057	6E	7149	7149	1G	7347	7347	14F	7500	7500	2F	7650	7650	151A	7763	7763	59A	7901	7901	63A	7972	7972	83A	8045	8045	87A	8199	8199	91A	8271	8271	2D	8351
[truncated: 70 more columns]
