# Supplementary material for: General two-level framework for demand-responsive transport optimization
Source: Sci Rep. 2026 Mar 22;16:14520. doi: 10.1038/s41598-026-44833-6 (PMC13149662; doi:10.1038/s41598-026-44833-6)
Supplement: Supplementary file 1 — Supplementary Information. [file 41598_2026_44833_MOESM1_ESM.zip › DRT_Data/Basic/BasicObjR/data/travelers.csv]

start_bs	stop_bs	start_time	end_time	features
14B	6B	4700	7184	0
4W	144A	3319	6658	0
151A	29D	4354	7255	0
5B	13B	3842	6549	0
10S	4W	2183	4942	0
1B	59A	2232	6280	0
51A	91A	1573	3386	0
2B	56A	5182	7857	0
16E	144A	6727	9794	0
3C	59A	2477	4670	0
10B	80A	1137	4319	0
59A	2D	4482	6815	0
7E	16E	3625	6831	0
9B	13B	5164	7378	0
1W	7E	2222	4498	0
83A	1B	5291	8911	0
144A	60A	3315	5208	0
1B	13B	5484	7633	0
21N	15N	3393	6020	0
151A	127A	1660	3981	0
40D	1F	4665	8618	0
83A	5B	2871	5979	0
144A	20B	5747	8180	0
6B	80A	7444	9708	0
16B	7S	5643	8223	0
15E	4W	3129	6805	0
9B	83A	4438	7279	0
59A	63A	6406	9494	0
4W	95A	843	5083	0
6B	60A	5252	8252	0
21B	127A	3557	5545	0
21B	7S	6593	8893	0
9B	59A	7349	9383	0
127A	29D	3171	5409	0
1G	59A	6840	9058	0
16B	87A	2286	4539	0
9B	63A	3927	7003	0
1G	59A	5468	8514	0
1G	151A	3169	5889	0
1F	6E	2020	4549	0
9B	63A	3306	6166	0
2C	24A	3825	6904	0
7S	17S	2211	5699	0
57A	51A	6353	9936	0
91A	5B	6741	9770	0
91A	9E	5598	8102	0
91A	9E	3438	5858	0
1F	7E	5938	9584	0
17S	10S	6810	10119	0
36D	166N	918	3947	0
1F	1E	2712	6189	0
13B	91A	5733	8861	0
2C	80A	7178	9651	0
127A	87A	3778	6463	0
63A	25D	6076	8401	0
80A	14B	3563	6419	0
10S	4S	3901	6920	0
14B	17S	2159	5353	0
3C	13B	3571	5892	0
10B	60A	2268	5710	0
4G	6E	6991	9426	0
1B	13B	1726	4710	0
7E	17S	7109	9874	0
63A	29D	7639	9643	0
80A	10B	5801	8173	0
80A	95A	2983	6630	0
59A	2D	1349	4122	0
15N	36D	7165	9710	0
6B	2C	4298	7640	0
9E	10S	1517	3815	0
48S	13B	6232	9208	0
14B	2B	7009	10422	0
21B	16B	4453	7507	0
80A	134A	4515	6402	0
8S	5B	5834	8192	0
2B	56A	6563	9864	0
95A	1W	4465	7588	0
57A	20B	3621	6504	0
13B	6B	5794	8551	0
25D	60A	5587	8860	0
24A	2C	2666	6439	0
151A	25D	7497	10681	0
4S	13B	6685	9325	0
6E	59A	3078	7193	0
9B	16B	3296	5954	0
60A	24A	1947	5521	0
17S	4W	3243	6980	0
83A	5B	3340	5911	0
166N	56A	5457	8907	0
36D	4D	2375	5419	0
7E	9E	5044	7713	0
9E	15E	1727	3764	0
36D	20B	2595	5828	0
2B	2C	5003	7120	0
3C	151A	493	3683	0
25D	4D	6439	8271	0
87A	1W	6741	9338	0
59A	25D	2718	5344	0
25D	166N	4679	8371	0
21N	36D	5281	8227	0
24A	6E	6855	10530	0
9B	14B	3668	7582	0
24A	6E	2196	5642	0
2C	134A	3250	5413	0
144A	56A	6622	9844	0
7E	6E	2842	5618	0
144A	56A	3769	6112	0
91A	36D	3020	6154	0
2B	60A	3705	6551	0
17S	10S	1513	4185	0
2C	144A	2248	5098	0
91A	2D	2697	4879	0
2B	144A	6556	9319	0
10S	4S	6237	8215	0
48S	21B	1761	5001	0
3C	63A	105	3317	0
98A	3C	5540	7847	0
1D	4D	7312	9857	0
91A	4D	1568	4473	0
63A	91A	3958	7027	0
24A	1F	5232	8006	0
87A	91A	1070	3154	0
59A	63A	4968	7476	0
2C	24A	2848	5781	0
24A	1E	5899	9096	0
13B	151A	6793	9294	0
87A	5B	4629	7877	0
51A	127A	6708	8754	0
13S	2C	5054	8333	0
5B	151A	4154	7125	0
3C	59A	4694	8073	0
16E	80A	1906	4568	0
2D	15E	1333	4741	0
1B	151A	2012	5447	0
56A	11F	5870	8816	0
60A	2B	2857	6485	0
1G	21N	1903	5346	0
13S	16E	3962	6808	0
10B	2B	1406	3722	0
40D	1F	4565	7869	0
80A	60A	7118	8557	0
8S	48S	2875	5810	0
10S	9B	1379	4277	0
2C	80A	3234	6440	0
24A	6B	4664	6919	0
7E	1G	512	3577	0
151A	63A	5165	7760	0
1B	13B	2713	5012	0
5B	151A	4067	6566	0
9B	63A	2620	5007	0
2C	14B	1209	4623	0
151A	83A	5109	8687	0
7E	1G	5560	8029	0
63A	25D	6041	9563	0
166N	56A	1526	4482	0
80A	14B	1091	4524	0
21B	127A	143	3186	0
3C	9B	5489	8216	0
80A	60A	3071	5383	0
151A	87A	2868	4730	0
56A	24A	264	3632	0
144A	24A	6271	8457	0
98A	91A	6152	9630	0
13B	83A	3927	6769	0
144A	20B	1440	4187	0
14B	2B	4515	6569	0
24A	6B	6094	9898	0
60A	2B	3220	6118	0
15E	10S	2077	5392	0
2B	60A	1664	4875	0
2B	144A	5168	7808	0
80A	98A	1329	4365	0
87A	1D	1156	3423	0
144A	80A	6980	9183	0
9B	83A	3646	7194	0
80A	24A	3378	6127	0
60A	24A	6168	8405	0
16E	134A	4068	7085	0
83A	87A	1977	3681	0
1B	13B	6597	9030	0
6E	151A	5833	9428	0
1W	13S	2901	6194	0
80A	14B	5781	9451	0
40D	24A	6088	9484	0
98A	87A	1814	4483	0
80A	60A	2154	5209	0
21B	151A	728	2836	0
95A	91A	3492	6881	0
36D	24A	3851	6203	0
7E	59A	3418	7155	0
24A	6B	4395	8211	0
98A	3C	2633	4807	0
63A	3C	3616	6909	0
2C	95A	6288	9270	0
80A	24A	2974	5415	0
87A	3C	4287	6389	0
1E	7E	5483	8971	0
56A	24A	3389	5452	0
63A	2D	2657	6177	0
3C	151A	5651	8833	0
