# Supplementary material for: General two-level framework for demand-responsive transport optimization
Source: Sci Rep. 2026 Mar 22;16:14520. doi: 10.1038/s41598-026-44833-6 (PMC13149662; doi:10.1038/s41598-026-44833-6)
Supplement: Supplementary file 1 — Supplementary Information. [file 41598_2026_44833_MOESM1_ESM.zip › DRT_Data/Basic/BasicObjR/results/prog_G.csv]

time_ms	objective
1361143	2060716
1460839	2057239
1460903	2054579
1460955	2050106
1461004	2047886
1461063	2042111
1461164	2041714
1464830	2038322
1464912	2033672
1464968	1999451
1465089	1998215
1468605	1984643
1472377	1979760
1472443	1978387
1472502	1976043
1472804	1967079
1472861	1963880
1472929	1962253
1475909	1956711
1479375	1955759
1479684	1954428
1482666	1949770
1482760	1941240
1482826	1938587
1483146	1937687
1485946	1937214
1486120	1934595
1486204	1931768
1489428	1926431
1493209	1925910
1493253	1921302
1493299	1918475
1497061	1907261
1500284	1904616
1500315	1903414
1503716	1894700
1503756	1894672
1506802	1892648
1507043	1892494
1507142	1889802
1507222	1888834
1507269	1887276
1510223	1881616
1510438	1881280
1510541	1879155
1513696	1876436
1513792	1875263
1514295	1871609
1514361	1871586
1516859	1864977
1520274	1859718
1520337	1856992
1520379	1852461
1520422	1852282
1523616	1848504
1523731	1847674
1527265	1844548
1527309	1839940
1527349	1835409
1530508	1835098
1530790	1829922
1537579	1824309
1537804	1820449
1541394	1819670
1541472	1817586
1541560	1816541
1541606	1816539
1541737	1812088
1541776	1807557
1542001	1806746
1545048	1803966
1545094	1800029
1545294	1799435
1545518	1797163
1545578	1786686
1548954	1778034
1558557	1768643
1558589	1764061
1558639	1763903
1561935	1754248
1568826	1753256
1568941	1748829
1575454	1746121
1575524	1744586
1579195	1743039
1582474	1741524
1582539	1740405
1585625	1729924
1589127	1727383
1592145	1726450
1592238	1723703
1595323	1722911
1595371	1722909
1595413	1721412
1595662	1708217
1598508	1707258
1598682	1704150
1601691	1700816
1601754	1699568
1601942	1691772
1604680	1684758
1604710	1672509
1608082	1669729
1610921	1667022
1614367	1665171
1617418	1665071
1621667	1664448
1624642	1664172
1624686	1664041
1624766	1663208
1625025	1661558
1628335	1659225
1628560	1658224
1628660	1657882
1628713	1652984
1631194	1652721
1631257	1651080
1631309	1645021
1631391	1618461
1670413	1615939
1673977	1609880
1674168	1609617
1676985	1607817
1680120	1606590
1680169	1602273
1683917	1602257
1684057	1601322
1687359	1598491
1687483	1598415
1687525	1598337
1687564	1598311
1687618	1598228
1690807	1596133
1694046	1595941
1694290	1591449
1697793	1588802
1711429	1587599
1725222	1587086
1728412	1586565
1728473	1582043
1731386	1581923
1731475	1580430
1741528	1578152
1741581	1576659
1754355	1576472
1754524	1568586
1757256	1567618
1757303	1565454
1760736	1564828
1760794	1557631
1763912	1556497
1763955	1553818
1767578	1550578
1770706	1549374
1774072	1549280
1777181	1547731
1777225	1546763
1777271	1543643
1780517	1542707
1783923	1542444
1787021	1541138
1796533	1541127
1799656	1541125
1805850	1541101
1805908	1540731
1812878	1540255
1820303	1535473
1830466	1534726
1830541	1530873
1839720	1529226
1843016	1523280
1871514	1520041
1874452	1519778
1874501	1519210
1887129	1518357
1887162	1518333
1889892	1517536
1902584	1505631
1922040	1505626
1932297	1505578
1938507	1503315
1941599	1503131
1941675	1495274
1951720	1495241
1990936	1492427
2000790	1483349
2006746	1482632
2006795	1479822
2021984	1467417
2042238	1466098
2052675	1458752
2078358	1456677
2100005	1456647
2106913	1456026
2155515	1455965
2197584	1455961
2203826	1453392
2207168	1451053
2210229	1451049
2216405	1450786
2247283	1450784
2250698	1449563
2259813	1446928
2272797	1445707
2276522	1444427
2279754	1443663
2283171	1442603
2304781	1442581
2307668	1436918
2311003	1430056
2314227	1429699
2317297	1429675
2320559	1426776
2323566	1422913
2329778	1422779
2329856	1417611
2329904	1415793
2335930	1415768
2336006	1413454
2341492	1413050
2341531	1407882
2341579	1407738
2347498	1407082
2349991	1406274
2356638	1404572
2363395	1403114
2366754	1403054
2399709	1402760
2423202	1401673
2434250	1391748
2471723	1391747
2661397	1365455
2683687	1308782
3453365	1308539
3466654	1308209
3469951	1307641
3476258	1304472
3512069	1303751
3521727	1302647
3527407	1300797
3543882	1294609
3565726	1292337
3574683	1291206
3617412	1291204
3629762	1289409
3642106	1288278
3642155	1285598
3681032	1285570
3696447	1285558
3696489	1285519
3699439	1285517
3724964	1285508
3725018	1285295
3748533	1285282
3764400	1285279
3767344	1285240
3774191	1283325
3781168	1283319
3816215	1283318
3841462	1283313
3847753	1283291
3905951	1283290
3919675	1283274
3947284	1283088
3973603	1283080
3976930	1283072
4004105	1283065
4020261	1282960
4055063	1282918
4068877	1282856
4097484	1282714
4101124	1282702
4189581	1282670
4219544	1282656
4225168	1282553
4225208	1282527
4229328	1282502
4252032	1282501
4284265	1281689
4513900	1281674
4523508	1281673
4554229	1281667
4578260	1281474
4607553	1281104
4681913	1281103
4689621	1280910
4732981	1280860
4733086	1280833
4803046	1279965
4854866	1279931
4858809	1277233
4914636	1276903
4976127	1276371
5026547	1274829
5098004	1274828
5220718	1274748
5234396	1274624
5248898	1274568
5304750	1273956
5326783	1273912
5329975	1273865
5338739	1273861
5341943	1273753
5345243	1273727
5345298	1273699
5351240	1273671
5357709	1273649
5381533	1273642
5392014	1273640
5395651	1273632
5449801	1273626
5504471	1273496
5519518	1273440
5519563	1273412
5519619	1273384
5583259	1273379
5602033	1273375
5627301	1271883
5646195	1267818
5667980	1267232
5671481	1266675
5674886	1266236
5677760	1265504
5690706	1262945
5694150	1262235
5694190	1259291
5705393	1258160
5720653	1254252
5733549	1253050
5746090	1252717
5756638	1252632
5756687	1249408
5769620	1248593
5784815	1248336
5787635	1248162
5794260	1248149
5797725	1248125
5797796	1239005
5800675	1237914
5800708	1237676
5810180	1237181
5813856	1234959
5829812	1230676
5842231	1230181
5888880	1225865
5892468	1224003
5895096	1220206
5895141	1217519
5898305	1216791
5905102	1214800
5915516	1214761
5919456	1212657
5928046	1212618
5932573	1211761
5941530	1211697
5966643	1210657
5981766	1209161
5997270	1206822
5997335	1204317
6003250	1203456
6020289	1202565
6029392	1201950
6124814	1201054
6207817	1199507
6210731	1199505
6269053	1199389
6269099	1199337
6277936	1198040
6301374	1198027
6333357	1197103
6333409	1196762
6349059	1196756
6357507	1196752
6394921	1196740
6398269	1193886
6424763	1193877
6431100	1193854
6447932	1193845
6451211	1193832
6453982	1193831
6485113	1193823
6489054	1187855
6562553	1187178
6584382	1186501
6607143	1176711
6630640	1170338
6633607	1170313
6637261	1168293
6657145	1167301
6713575	1164891
6769607	1164875
6772941	1164759
6793698	1163057
6834909	1162940
6853497	1159950
6957143	1159860
7145338	1159718
7278756	1158200
7908084	1154513
7922189	1153928
8092337	1152876
8609701	1152380
8788230	1148979
8969802	1148442
9038665	1148227
9065015	1148128
9071953	1148081
9107003	1145773
9446851	1139923
9534012	1139317
9574493	1136968
9888912	1135645
9892372	1134578
9960006	1124057
10785082	1123576
10893223	1122009
10938417	1120747
10951566	1120666
11432853	1118692
11857598	1115647
12418909	1114655
12506978	1113197
12510725	1112427
12597862	1111697
12642217	1110495
12668378	1100254
12709618	1100248
13065252	1098968
13139628	1097643
13207547	1097487
13336338	1096703
13336401	1096672
13448761	1090072
13628135	1089663
13692206	1089376
13718277	1089062
13841336	1086723
13844512	1085658
13857314	1079669
13873078	1078604
14307272	1077990
14310862	1076007
14708994	1070599
14837717	1066639
14841299	1065119
14961999	1064763
15050453	1064493
15071307	1063294
15559153	1062734
15654001	1062464
15677842	1059992
16370883	1059722
16579066	1058924
16677189	1053206
16886660	1051558
17229350	1051541
17530751	1051406
17537125	1050519
17539929	1049356
17829339	1047984
17835766	1046762
17876031	1045250
17994575	1044740
18042281	1038177
18048407	1038153
18048502	1038129
18051440	1013907
18054769	1013271
18061974	1010246
18083379	1010224
18104685	1009322
18108267	1008373
18156815	1007978
18404744	1007143
18618968	998789
18849625	996915
18891049	996063
19011627	995309
19083260	994801
19087795	993933
19194589	992802
19245053	985634
19280778	980913
19375271	980901
19481827	980520
19602027	977840
19893185	975325
19927639	974860
19927686	973864
20010851	971076
20102620	970046
20109529	968665
20125672	963975
20135086	963887
20557357	963755
20797955	963718
20797996	962375
20798071	962231
20915969	959489
21051498	959487
21064473	959482
21067875	959481
21092002	959479
21106462	959478
21234732	955501
21270503	955497
21628968	955033
21644583	952435
21732613	950115
21759005	950073
21945903	949931
21972797	949909
21972825	949885
22033680	949562
22112184	947331
22132381	947330
22197540	947312
22204933	947288
22204987	947264
22208968	947240
22212682	947239
22227399	947238
22248687	947237
22261954	947236
22400022	947220
22400065	947196
22406583	947148
22406632	947147
22428555	946374
22503407	946234
22503460	946104
22884985	945246
23095657	945240
23095702	945216
23673608	945214
23877993	945003
23914801	944971
23985983	944635
24083506	943779
24207261	943778
24248167	943769
24281630	943765
24400031	943761
24733957	942809
24856554	941951
25533821	941950
25754910	929967
26009260	929955
26568985	929829
26968019	927903
27787445	926322
27790840	915491
27801112	914581
28127757	914579
28312293	914449
28312332	913788
28319988	913530
28379710	913398
28878280	913218
28984127	912750
29562619	910616
29775720	910352
30001996	908898
30002055	906161
30021142	906160
30057989	906159
30069733	906158
30073691	905218
30091698	901623
30094825	901615
30105688	901613
30168871	901612
30205242	900862
30214111	891668
30214156	891071
30222407	882920
30308821	882794
30316559	882634
30335913	882495
30407257	882494
30491547	882470
30629209	882469
30841237	882468
30870602	880947
31149332	880946
31160018	880933
31431510	880753
31502688	880393
31506320	880206
31574548	879692
31836598	879152
32176931	878892
32252322	874913
32269195	870725
32345158	869484
32502695	869032
32512691	869003
32520423	868980
32527067	868886
32527119	868863
32533860	868857
32634017	868855
33035437	866008
33215054	862362
33334324	861311
33360832	860470
33831698	860037
34359829	860035
34786794	859912
34954047	859909
35025029	859739
35839419	859611
35940955	859399
35956051	859034
