# Supplementary material for: General two-level framework for demand-responsive transport optimization
Source: Sci Rep. 2026 Mar 22;16:14520. doi: 10.1038/s41598-026-44833-6 (PMC13149662; doi:10.1038/s41598-026-44833-6)
Supplement: Supplementary file 1 — Supplementary Information. [file 41598_2026_44833_MOESM1_ESM.zip › DRT_Data/Basic/BasicObjR/results/prog_R.csv]

time_ms	objective
11887	343764
21820	342361
21844	341117
22659	340712
22705	339012
22744	338842
22766	338403
22795	337118
23553	332795
24476	330950
24554	330522
25220	330385
25241	329033
25262	327188
25288	324918
25309	324910
26098	324903
26125	323463
26151	323462
26172	321927
26200	321393
26985	321388
27010	320629
27051	298255
27803	298180
27831	297389
27874	297378
27894	297340
27932	296929
27952	296219
28610	296162
28636	296143
28657	296086
28693	295430
28748	295428
28767	294960
28814	294756
28835	294744
29430	293883
29455	286431
30302	286336
31147	285826
31918	282952
31945	281119
31969	281113
32742	279376
33487	278537
34305	274896
35890	270971
36725	260518
38442	257167
38464	256020
40247	255475
40269	253813
41143	253356
42609	253340
42633	252374
42657	250781
43425	250752
43445	250749
43473	250726
43494	250702
44264	247993
44301	247972
45040	247942
45059	247937
45075	247849
45100	247831
45118	247666
45139	230843
45159	230545
45178	230516
45929	228393
46874	228388
46894	228385
46919	228259
47641	226516
47663	226498
47703	225744
47724	225735
47743	225733
47773	225647
47801	223904
47842	223840
48497	223697
48560	223520
49328	222921
50035	222915
50058	222700
50078	222307
50100	220271
50119	220154
50139	220149
50752	218862
50800	218286
50820	218277
50862	217878
51549	217064
51570	217058
51605	216292
51624	215938
51645	215057
52240	215048
52257	214278
52282	213919
52312	213524
52340	213372
52373	213117
52396	212758
52414	212362
53037	210619
53058	209855
53078	209099
53116	209097
53136	209076
53157	209067
53952	208742
54009	208550
54686	208258
55542	207071
56251	206315
56315	205861
56333	205769
56978	205316
57745	204790
58511	204786
58535	202958
59274	202938
60123	202674
60966	202349
61761	201210
62471	201174
62493	197624
62513	197598
63865	197578
65322	197577
65340	197419
65357	197404
65966	197376
65989	197367
66552	197316
66583	197253
67276	197197
67818	197188
67842	197132
68524	197030
69339	196945
70104	196943
70931	196939
70951	196893
71698	195657
71720	195645
73056	195644
74243	195290
74273	193960
74290	193959
74972	193955
74991	193940
75791	193936
77906	193914
79274	193682
80808	193618
82200	193612
82218	193543
83101	193286
84306	193191
85158	193108
85182	193104
86014	193100
86039	193049
86779	193042
86807	193038
86841	193028
86861	193024
87634	193019
88360	192991
88380	192838
89131	192525
90637	192492
91374	192489
92194	192441
92212	192368
93023	192352
93760	192176
96175	192175
96194	191739
98182	191734
98199	191733
98929	191590
100570	191589
101377	191585
101395	191490
101414	191169
101433	191129
101450	191101
101468	191050
102198	190157
108810	190051
109563	190050
109582	190048
110309	190036
112371	190007
112395	189988
112921	189987
112941	189972
113635	189967
114342	189962
114359	189746
115088	189739
115107	189558
115828	189556
116472	189555
117634	189553
117651	189535
118306	189520
118964	184820
121768	184711
121789	184172
122497	183108
127043	183093
127929	181819
128643	181816
128661	181815
132681	181698
134674	181114
136967	181112
137627	181057
138172	181008
138190	181000
138889	180993
138907	180990
138935	180802
139600	180781
139619	180767
139640	180760
139659	180758
140210	180734
140227	180490
140244	180354
140264	180342
140937	180271
142473	179930
143206	179927
143229	179924
143247	179906
145182	179279
155189	179196
155902	179077
155920	179031
156587	179028
156604	179027
157614	179016
160638	178894
163973	178878
164726	178858
166140	178855
166883	178854
166904	178833
167762	178829
167781	178774
170109	178749
175840	178737
175871	178705
175890	178489
178066	178487
178736	178482
179444	178467
179479	178461
180128	178460
180764	178439
181456	178438
182120	178433
182137	178432
182154	178404
184076	178400
185302	178396
186595	178393
186617	178392
187795	178371
188516	178355
188536	178346
188566	178142
189161	178139
189735	178138
189747	178133
189766	178125
191133	178105
191926	178098
191950	178083
192635	178070
193345	178069
193401	178067
193866	178051
193889	178049
194437	178046
194456	178045
194478	178043
195087	178041
196455	178009
197943	177993
198606	175871
200480	175847
203941	175826
205589	175817
208895	175816
211795	175804
211813	175759
212453	175751
213016	175748
213035	175746
213603	175744
214300	175740
214319	175730
216159	175722
216918	175715
217628	175659
219663	175658
220379	175651
220400	175650
221059	175649
221778	175563
222554	175556
224760	175341
252992	175229
254317	175157
257777	175155
259022	175131
259040	175118
259062	175106
260043	175101
260060	175095
260078	175089
260107	175083
261464	175082
274101	175073
274721	175063
279614	175058
279648	175044
281231	175000
281945	174990
282515	174985
282537	174984
283265	174897
285041	174894
285059	174893
285761	174891
285778	174882
287708	174634
288707	174633
294746	174632
297925	174623
298564	174622
298582	174619
298604	174616
298621	174615
302783	174562
302803	174557
302824	174552
302842	174546
303385	174545
303407	174542
304025	174540
305263	174494
310459	174487
312430	174485
315539	174424
319885	174416
332549	174412
349520	174368
350571	174364
353826	174362
366189	174352
373555	174250
376321	174243
385456	174241
409324	174209
434706	174166
470548	174157
478288	174154
487515	174150
490617	174149
495800	174145
497574	174128
498697	174097
508306	174080
530909	174079
563170	174061
574143	173995
607268	173993
607285	173992
609814	173991
610508	173985
619631	173950
625200	173917
632726	173916
640079	173873
640732	173850
642612	173781
652611	173747
665293	173746
673975	173744
677482	173665
691726	173652
695330	173642
695347	173624
696520	173617
696537	173616
700967	173615
709739	173614
713744	173613
716943	173471
716965	173469
717612	173442
717630	173422
718994	173202
721693	173201
722405	173200
725552	173094
739399	173024
744535	173022
747172	173018
752669	173017
760812	173016
762721	172941
767100	172939
767121	172938
767638	172851
769902	172840
771804	172835
776953	172834
781343	172833
782670	172832
790979	172830
795297	172826
804964	172794
812448	172775
821285	172772
832309	172771
834157	172770
835396	172767
847438	172766
856980	172765
871335	172763
896452	172762
907119	172759
961592	172733
985137	172717
996210	172642
1000643	172234
1001183	172190
1001198	172124
1001218	172102
1002877	172097
1003540	169403
1003569	169389
1003585	168906
1003604	168684
1005801	168676
1007789	168675
1009903	168672
1011374	168669
1011391	168667
1011986	168656
1017061	168642
1017799	168542
1017819	168482
1019757	168125
1019773	167954
1020959	167436
1031749	167396
1044117	167394
1061144	167336
1061771	167335
1119804	167155
1177746	167153
1493009	167152
1596643	166910
1601161	166410
1601823	166160
1603775	165888
1607695	165887
1607711	165854
1611148	165847
1611669	165791
1616251	165323
1616792	165255
1618543	165248
1619090	165238
1620279	165230
1623181	165229
1625038	165138
1630188	165099
1630205	165029
1630227	165028
1630243	165000
1632123	164870
1632778	164716
1632795	164644
1638049	164642
1638663	164626
1640444	164410
1644821	164408
1645899	164370
1646496	164338
1646514	164336
1649246	164174
1649262	164164
1649281	164009
1649991	164007
1652638	163764
1653208	163683
1655913	163676
1655930	163630
1657431	163530
1657447	163398
1659229	163221
1659885	162242
1659902	162206
1660460	162060
1660476	161895
1662326	161889
1662340	161888
1663654	161858
1663670	161856
1666170	161855
1666190	161766
1666881	161764
1666905	161675
1666922	160870
1667601	160866
1669627	160627
1670370	159636
1672679	159615
1672698	159489
1674808	159488
1675614	159486
1676737	159450
1677742	159449
1677758	159445
1681938	159424
1683476	159423
1684271	159357
1686591	159355
1686611	159352
1688905	159351
1692845	159350
1694010	159144
1696786	159142
1697287	159049
1697827	159048
1699783	159047
1708985	159046
1714062	159035
1714076	159029
1714090	159028
1714542	159025
1715574	159023
1717466	159022
1721116	158978
1721133	158921
1721151	158909
1721669	158905
1722172	158838
1722187	158837
1722202	158836
1722831	158835
1722853	158833
1722868	158832
1722885	158831
1723334	158809
1723354	158782
1724909	158779
1724930	158770
1725498	158769
1725514	158768
1726185	158765
1726762	158764
1727455	158654
1728139	158652
1728155	158617
1728172	158605
1728755	158584
1734124	158582
1747688	158337
1747711	158315
1748398	158177
1749116	158094
1756217	158007
1757247	157983
1758391	157973
1758998	157961
1761324	157952
1761981	157947
1764912	157942
1766795	157941
1775743	157930
1780368	157929
1782361	157928
1783616	157925
1785768	157879
1787910	157869
1788573	157858
1789072	157843
1790037	157840
1790053	157839
1790073	157822
1790571	157820
1790589	157797
1790610	157775
1794222	157766
1794243	157763
1808970	157686
1812253	157611
1812683	157587
1821439	157439
1822798	157259
1823902	157257
1836947	157117
1850487	156850
1851333	156776
1852872	156733
1854898	156711
1856616	156555
1856634	156532
1867387	156514
1869218	156513
1873960	156512
1887599	156505
1887615	156481
1893834	156479
1894522	156462
1894536	156456
1894554	156450
1894577	156449
1894593	156444
1895212	156424
1903158	156421
1903614	156394
1904576	156393
1906133	156392
1910862	156387
1913696	156058
1925907	156056
1929788	156047
1934835	156035
1941618	156025
1946594	156024
1947281	156023
1951827	156021
1952870	156019
1953623	156017
1957068	156012
1963111	155978
1963129	155952
1963146	155892
1963992	155854
1964847	155850
1965618	155783
1965637	155781
1965664	155751
1965693	155684
1972394	155674
1976086	155673
1978905	155672
1995439	155505
1995457	155438
2002213	155437
2011004	155436
2027352	155365
2035505	155338
2036047	155336
2041841	155328
2042606	155320
2042621	155315
2043089	155314
2043104	155310
2043607	155308
2044971	155305
2051088	155304
2055837	155166
2058308	155152
2058990	155146
2059006	155144
2059748	155139
2062861	155031
2064132	155029
2064653	154929
2064668	154928
2065853	154924
2067570	154916
2067591	154908
2083282	154907
2090981	154906
2092336	154902
2098810	154898
2112275	154895
2121956	154893
2123845	154892
2124619	154886
2132952	154881
2139182	154385
2167760	154380
2179060	154365
2188128	154359
2191061	154349
2191079	154336
2196991	154317
2217068	154273
2217083	154269
2217708	154266
2220655	154260
2224564	154251
2236586	154245
2237901	154239
2247150	154171
2247170	154167
2249148	154157
2249164	154145
2252186	154143
2253602	154142
2256418	154141
2258761	154136
2288649	154130
2295779	154124
2295796	154106
2310110	154102
2310125	154079
2312888	154078
2315863	154074
2317610	154070
2323251	154060
2325965	153952
2327546	153939
2329278	153938
2330260	153937
2330275	153935
2330776	153933
2331920	153932
2333996	153929
2334698	153927
2334714	153926
2335336	153923
2337367	153921
2337820	153744
2337836	153690
2338932	153688
2339532	153685
2340127	153655
2340672	153642
2341312	153624
2341765	153620
2342242	153604
2342260	153602
2343358	153594
2350215	153593
2352612	153592
2367479	153584
2370245	153583
2400660	153565
2401511	153561
2401527	153557
2402397	153555
2410139	153553
2426487	153538
2434349	153534
2453590	153532
2456972	153354
2465775	153352
2468103	153351
2490205	153330
2490220	153326
2490244	153287
2490260	153281
2496419	153268
2501058	153261
2502804	153253
2503384	153249
2503399	153241
2503417	153239
2509950	153233
2509966	153229
2511192	153225
2535772	153222
2546913	153219
2547332	153211
2547348	153198
2547369	153186
2547880	153178
2563438	153177
2565424	153151
2567458	153143
2567475	153135
2567493	153114
2573949	153103
2577300	153102
2578775	153080
2594681	153076
2600151	153072
2605431	153070
2616716	153068
2616734	153064
2616752	153060
2617258	153056
2619048	153054
2619548	153052
2621261	153050
2628228	153049
2629139	153043
2630598	153041
2635332	153039
2641913	153035
2641930	153004
2641946	152996
2641962	152990
2644738	152978
2644760	152974
2645449	152966
2646270	152954
2647315	152942
2647899	152940
2654794	152925
2661012	152822
2712392	152810
2712408	152794
2712429	152786
2718349	152774
2718927	152750
2730684	152748
2735222	152744
2737397	152742
2739803	152740
2751451	152735
2765435	152682
2824381	152605
2824933	152469
2859593	152467
2881785	152371
2895823	152326
2897559	152287
3014454	152275
3016411	152263
3022848	152262
4051777	152260
4138726	152236
7466549	152119
7496896	152117
7496916	152094
7578594	152076
7579540	152058
7582497	152054
7674654	152053
7695917	152052
7705762	152051
30236589	152050
