# Supplementary material for: General two-level framework for demand-responsive transport optimization
Source: Sci Rep. 2026 Mar 22;16:14520. doi: 10.1038/s41598-026-44833-6 (PMC13149662; doi:10.1038/s41598-026-44833-6)
Supplement: Supplementary file 1 — Supplementary Information. [file 41598_2026_44833_MOESM1_ESM.zip › DRT_Data/Basic/BasicObjR/results/prog_S.csv]

time_ms	objective
590077	9320551
633659	8333739
636409	8280247
636429	8280195
636455	8276436
636501	7241108
636520	4794048
638749	4792892
638769	2725682
638792	2725053
640535	2721157
640556	2271645
640575	2271621
640602	2266594
642152	2266469
642175	2261498
642236	1588518
642256	1583694
642279	1580257
642329	1427442
642357	1427425
642376	1427369
644306	1426713
644329	1400945
646154	1400289
646175	1360528
646199	1355557
646219	1354325
646255	1345621
646283	1344159
648050	1344158
648078	1344157
648098	1334126
648118	1334119
648140	1323987
648166	1314484
648190	1314477
649991	1287589
650017	1277595
652118	1251444
652141	1226979
654081	1224872
657948	1224816
657970	1224788
657990	1219265
658014	1187165
659424	1153169
659446	1153167
659469	1153163
659509	1153161
661244	1150137
663652	1150099
663684	1150031
666299	1138168
666319	1121255
666340	1119341
666359	1118672
666404	1109621
666427	1100191
668940	1099937
668990	1099934
671799	1059850
673929	1051390
673952	1048318
676039	1000697
691498	974370
693166	971237
693184	969986
693218	942146
693244	939024
694665	936371
694684	933775
696209	931122
696227	925155
696246	915985
696272	915054
696293	914912
696313	914681
696338	914615
698239	824667
698257	751583
698280	745545
698301	744641
698322	736499
700149	731368
700192	725483
700218	724579
701795	720959
701815	716124
701839	715902
703796	715265
703815	712902
703840	710763
705595	710348
705615	709859
705640	707819
705670	704351
708383	703936
708404	671255
708425	650483
708443	646019
708469	645941
708511	645887
710754	643679
710774	643326
710796	641900
712743	641849
712762	641081
712786	640976
712807	640623
712826	636216
714631	635977
714655	635914
714685	635498
714705	624007
716096	610101
719856	605318
721995	605310
722014	605296
722037	605252
722057	605144
723739	605124
723761	605021
723778	604977
723807	600893
723827	600891
725147	600829
725166	600590
725198	600556
725219	600465
725237	600429
727117	600081
727137	600079
727167	596356
728991	596328
729013	596316
729034	594276
729064	594180
731144	594176
731167	588053
733064	586856
733082	584268
733105	584253
733126	583930
735342	583926
735360	582950
738729	582390
738749	579514
738772	579495
738791	578207
740621	577647
740645	577642
740667	577407
740686	577368
742105	577203
742128	577147
742147	577078
743548	577077
743571	576981
743619	576980
743637	576872
743663	573468
745465	573466
745495	573375
747119	573342
748507	569054
750357	567107
750376	557378
750397	557375
750449	557329
751879	557324
751899	557318
751923	557314
751971	557125
753008	557020
753026	556476
753045	555524
753064	555416
753088	555176
754382	555174
754401	554075
754420	553995
754446	553973
756695	553928
756725	553904
758648	553866
758668	553797
758716	553787
758736	553774
758779	553692
760446	553691
762179	553646
762198	553645
762222	553641
764491	553590
764511	553589
766727	553289
766746	553265
766765	553219
766799	553215
766818	553127
768748	553106
768767	553062
768818	553022
768847	552938
768866	552930
768895	552858
770679	552423
770703	552106
770724	551949
770750	550122
770770	550038
770813	549998
770831	549979
770862	549963
772424	549771
774346	549663
774369	549379
774390	549363
774411	547306
779519	547290
779546	543473
784903	543457
784923	543448
784948	543370
786932	538434
786955	538052
789019	538014
789038	536671
789056	536140
789077	535635
789111	535580
789128	534436
793105	534434
795261	533689
797228	533641
797256	533527
797303	533526
797328	533484
797354	532027
798792	531867
798816	531663
798835	531555
798880	531459
800341	530455
800362	530413
800380	530391
800399	529542
801909	526429
805060	525822
805079	524778
805097	524229
805128	524164
805146	523993
807133	523897
807151	523737
807199	523539
807220	523431
807239	522082
808668	521868
808691	521772
808710	521374
808728	521176
808747	521175
810626	520081
810652	519038
812277	518930
812296	518830
812337	518786
814097	518759
814116	518755
814139	493453
835083	493451
836658	493417
839509	493093
839529	492730
839572	492706
841328	492638
841348	491633
841374	491541
843340	491487
844855	490325
844878	488886
846819	488086
846841	488084
851878	484597
856213	484485
856232	484257
856252	484048
856275	483904
856306	483856
856328	483824
858977	458994
874636	449989
913039	448189
913060	447384
914665	447364
916403	447060
916426	441591
916447	439436
916467	439428
916498	439424
916518	439421
916565	415521
918075	415303
918095	414372
918118	408811
918142	408675
918160	408662
918179	408632
919591	408626
919610	408358
919634	407701
921073	407197
922819	406971
922840	406825
922864	406812
924072	406494
925776	406293
928041	406199
928061	406187
928096	406163
928133	406123
928152	406087
928192	404852
928224	404155
930398	403610
930423	403608
930443	400528
930472	400473
932544	400020
936837	399901
938766	399899
938785	396403
941136	396401
941159	396397
941179	396190
942687	396001
942705	395985
942739	395899
942761	395891
942779	395711
944271	393331
944290	393284
944318	392935
944343	392923
944362	392770
945894	392564
947563	390429
949378	390293
949398	390291
949448	389018
949472	388964
951339	388916
951364	388856
951428	388220
951450	388028
953593	388017
953643	387639
953674	387346
955669	387258
955726	386895
955745	386894
956994	386806
957016	386776
957042	386133
958300	386130
958318	385202
958344	383955
959435	383865
960639	383327
962416	382878
964013	379950
965603	379944
965623	379942
965647	379936
965667	379901
967466	379859
967486	379835
967510	379763
967535	379493
967561	379461
967582	379405
969596	378796
971100	378740
975615	377952
977399	377886
977425	375684
977449	375673
977468	375413
978998	375407
981415	375197
981433	375163
981454	375055
981476	374639
981498	374627
981518	374625
981556	374623
981590	372313
985385	372205
985416	372136
985466	370350
988767	370348
988787	370240
988806	370136
991560	370102
994267	370030
996302	369145
996320	369118
999212	368470
999275	367836
999292	367788
999322	367458
1000892	367446
1000926	367426
1000944	367282
1000963	366826
1000982	366805
1002968	366802
1004738	365675
1006756	365673
1006781	365552
1008304	365477
1008327	364352
1008357	362313
1008377	361462
1010054	356351
1014050	356315
1014067	356144
1014089	356140
1015830	356119
1015853	355543
1015871	355494
1017594	355482
1017634	355470
1017678	355174
1017699	355069
1017718	355059
1017738	355049
1019095	354702
1019131	354485
1020871	354269
1020900	354175
1020921	353420
1023431	353402
1023451	352896
1023476	352884
1024934	352872
1027819	352491
1027846	352488
1027869	351570
1027892	351558
1027910	350793
1029944	350144
1029989	349934
1030012	349574
1030031	349530
1030051	349523
1031669	349445
1034560	349341
1034580	347063
1037175	347062
1037193	346902
1039667	346698
1039686	346522
1039710	346018
1039728	345910
1039756	345895
1041928	345833
1043861	344646
1045881	344441
1045910	344142
1045939	343967
1045958	343758
1045980	343637
1047652	342955
1047672	342717
1047698	341808
1049906	341294
1051905	341278
1051925	341040
1053895	340960
1055832	340712
1055894	340702
1057499	340474
1057521	340412
1057540	340276
1057582	340275
1059301	340225
1059321	340221
1059356	340166
1061069	338866
1062565	338731
1062586	337819
1062604	337810
1062638	337754
1062656	337732
1064364	337723
1066763	337699
1066782	336868
1066818	336063
1066852	335595
1071000	335586
1072890	335498
1072909	335490
1072935	335468
1072954	335138
1072999	335066
1073018	334380
1073036	333345
1073058	333285
1074877	333249
1074904	332396
1078576	332021
1078598	331748
1078629	331550
1080603	331514
1080623	331406
1082656	331310
1082679	330269
1082728	329339
1086378	329326
1086398	328606
1086421	328446
1086441	327894
1088188	327502
1088210	327496
1089865	327484
1089891	327476
1092211	325096
1095206	324106
1097606	321922
1097631	321508
1099416	321493
1099440	320651
1101215	320620
1101233	320516
1103189	320396
1103209	320356
1105226	320203
1107416	320061
1107436	319177
1107457	319165
1110093	319136
1110113	319018
1112827	318847
1112852	318706
1112871	318552
1112891	318290
1114949	318218
1114980	317866
1115016	317756
1115035	317745
1117315	316201
1119740	313115
1127125	311719
1127145	311329
1129394	311175
1131414	310725
1131432	310538
1132936	309413
1136508	309309
1136538	309207
1138412	309183
1138433	308607
1140195	307671
1141809	306692
1141827	305387
1145133	305118
1146980	304715
1148689	304652
1150519	304088
1152404	301721
1158832	301185
1162572	299685
1178648	298467
1180372	298369
1182433	297955
1190092	297206
1195656	297182
1195683	297106
1195703	295817
1195750	295256
1195769	295252
1199550	293812
1202756	293124
1204459	292733
1204479	292722
1206186	292679
1208139	292526
1210162	292094
1211883	291040
1211905	290484
1211923	290356
1211947	290343
1214059	290281
1216623	290248
1219197	290104
1221153	288988
1223071	288489
1225336	286536
1236354	286279
1239376	285332
1243394	283670
1247386	283426
1247410	283167
1247465	283011
1247491	282790
1249277	282022
1249297	282015
1249320	281519
1249346	281423
1251481	281407
1255896	281221
1255944	280872
1255988	280854
1256010	280733
1256032	280509
1256059	280450
1259972	280402
1262134	278386
1263917	278303
1263954	278302
1264013	277856
1266897	277807
1266924	277775
1266970	277656
1269987	277396
1272613	276111
1272641	274877
1275133	273908
1279468	273818
1281361	273440
1283613	273386
1283642	270247
1283668	270234
1283690	270132
1285494	270125
1285515	270104
1285540	269831
1287270	269663
1287309	266279
1289484	266129
1289505	266046
1294915	266012
1294934	265889
1300428	265816
1303945	264242
1306909	264232
1308584	264216
1308604	263811
1308624	263784
1308644	263353
1310418	263038
1310438	262933
1312123	262240
1312142	261904
1314212	261895
1315997	261751
1316018	261747
1316049	260757
1317612	259938
1317632	258321
1320660	257463
1322438	257448
1324773	257106
1324790	257091
1327177	255831
1330594	254713
1330616	254583
1331997	254573
1332016	253465
1332042	253108
1333334	252964
1334731	252709
1336222	252497
1338731	252492
1340965	252356
1340990	252288
1343381	251703
1343406	251694
1345515	250964
1347233	250934
1347252	250539
1350489	247859
1351987	245852
1357541	245846
1357564	245259
1359720	245042
1359744	245030
1361917	245018
1361939	244905
1364346	244773
1366621	244123
1369891	243963
1369911	243293
1371636	243146
1373744	243131
1373771	242950
1373790	242866
1375761	242843
1377659	241954
1381323	241328
1381347	241319
1382687	241239
1382708	241236
1382726	241192
1384301	241179
1384323	241164
1386897	240964
1389541	240843
1391840	240579
1394916	240565
1397968	240496
1397987	240364
1399875	240352
1399920	240336
1399939	240315
1399962	240000
1399981	239952
1402009	239929
1402032	239731
1402063	239724
1402089	239584
1404140	239422
1404159	239404
1404190	239381
1404231	239365
1408547	239237
1408570	239230
1408590	239217
1408615	239204
1410737	239174
1412940	239152
1416330	238992
1423524	238969
1423569	238923
1423601	238897
1423620	238890
1426824	238854
1426848	238826
1429684	238823
1429710	238333
1429746	238311
1429766	238303
1432693	238294
1432717	238289
1435651	238042
1435702	237213
1435721	237204
1435741	237203
1435761	237200
1439048	236984
1439067	235155
1442237	235103
1442258	235097
1443968	234343
1447207	233746
1456700	233661
1456720	233621
1460990	233514
1464735	233198
1464754	233152
1467623	233108
1467645	233085
1469684	233075
1471737	233066
1473824	232018
1483297	230562
1485628	230548
1487982	230543
1488005	230532
1490539	230302
1490567	230272
1492868	229215
1492887	228877
1492906	228391
1495381	228381
1504313	226731
1509639	226491
1509659	226461
1509715	226450
1509739	225724
1512333	225432
1526084	223945
1526129	222847
1528628	222209
1531063	222187
1533555	222149
1533588	221880
1533609	221826
1533629	221029
1533649	221011
1533670	218561
1533690	218547
1533714	218536
1536084	218452
1536105	216226
1536124	211324
1538700	211300
1541713	210915
1554089	209379
1558969	209346
1561733	209022
1563965	208994
1563984	208977
1564010	208972
1564031	208956
1568557	208932
1568595	208926
1568637	208920
1568658	208205
1570761	208163
1577226	208155
1579393	208145
1579412	208098
1579432	208090
1581577	208081
1581602	208077
1581631	207960
1583448	207958
1589600	207943
1589619	207940
1591522	207925
1595375	207910
1595396	207790
1595422	207528
1604707	207514
1604730	207398
1611150	207371
1611185	207276
1613080	207106
1621212	206306
1625746	206168
1627604	203971
1629747	203836
1629766	203784
1629787	203742
1633396	203740
1633415	203628
1636280	203102
1641350	203093
1641375	202975
1646325	202797
1648524	202426
1653025	202369
1659730	202306
1659753	201901
1664414	201859
1679003	201853
1679029	201701
1679048	201311
1681175	201185
1682906	201183
1684443	201181
1686477	201164
1693367	201150
1700747	201092
1702794	200775
1708751	199361
1711309	199102
1713913	199070
1718894	198285
1718915	198090
1718936	197258
1718960	197098
1718980	194810
1722945	194780
1722968	193819
1725021	193122
1725044	190576
1727058	190082
1729701	190073
1741010	190037
1741032	190027
1741052	189937
1743567	189933
1745431	189735
1748707	189734
1748728	189723
1751007	189516
1756725	189508
1758381	189507
1765600	189504
1770099	189497
1776923	188113
1781278	188112
1781303	188057
1785522	188047
1787057	188036
1788884	188026
1790674	187844
1795219	187778
1797080	187698
1802686	187696
1802711	187695
1812583	187664
1833850	187633
1843398	187631
1852118	187618
1854638	187602
1859088	187593
1859107	187583
1861580	187582
1863929	187580
1878308	187577
1882114	187575
1882133	187556
1883849	187553
1890043	187549
1894620	187529
1894643	187514
1905331	187513
1905357	187511
1921424	187307
1958023	187175
1965149	187173
1973865	187157
1980954	187156
1991761	187155
2030274	187153
2045161	187152
2049274	187145
2063731	187138
2088934	187136
2088958	187104
2091432	187040
2091455	187006
2094113	186992
2103007	186988
2103027	186974
2114797	186960
2116970	186958
2119576	186956
2126854	186953
2129168	186944
2129189	186942
2145040	186941
2151170	186934
2162207	186926
2164568	186911
2166385	186909
2168008	186908
2168027	186905
2176477	186849
2180497	186837
2192200	186833
2196367	184558
2209566	184555
2213580	184554
2239753	184551
2282150	184543
2387038	184540
2391281	184536
2399670	184534
2403092	183557
2424069	183536
2430989	181934
2431011	181916
2431032	181895
2433564	181873
2436359	181831
2438920	181123
2438946	181098
2438968	181069
2440914	181067
2453109	180821
2455296	180528
2463670	180248
2470319	180224
2470338	180192
2485252	180056
2492322	179944
2496543	179830
2519673	179518
2522336	179451
2540510	179395
2552877	179367
2562077	179353
2564123	179325
2564143	179318
2606270	179145
2630599	179121
2678557	179114
2738316	179110
2765174	179109
2778543	179102
2836780	179097
2861898	178457
2861920	178452
2872625	178437
2877209	177807
2883206	175722
2883226	175646
2888065	175570
2888089	175553
2891824	175536
2894086	175519
2963747	175514
3163150	175513
3276396	175508
3284359	173935
3284385	173856
3284415	173777
3297721	173698
3333358	173690
3358980	173602
3403729	172634
3418488	172631
3590711	171081
3764182	170609
3766727	170552
7792803	169910
7811563	169828
7814574	169816
7814614	163995
7814634	163993
7821185	163937
7831951	155032
7851198	155012
7881390	153812
7884910	152877
7891617	152120
7894793	152106
7898250	152104
7905043	152090
7905068	152076
7905090	152074
7908271	152028
7908292	152026
7918596	151990
7924844	151974
7928224	151858
7928249	151807
7938244	151777
7938267	151776
7945370	151772
7945395	151760
7945415	151758
7948771	151722
7955131	151719
7965030	151704
7975032	151700
7978680	151674
8004114	151668
8409449	151536
8409468	151516
8416757	151504
8420013	151470
8426365	151364
8429698	151358
8429718	151334
8433166	151316
8437819	151310
8440312	151307
8447316	151256
8455063	151253
8474821	151251
8477142	151179
8477162	151178
8477182	151175
8490017	151173
8494801	151171
8494820	151162
8494845	151156
8500003	151129
8503105	151126
8508223	151125
8514220	151097
8520431	151085
8523783	151084
8523811	151081
8527080	151078
8602382	151055
8602401	151049
8602420	151043
8605131	151037
8605150	151028
8605172	151025
8668512	151019
8716192	151016
8719193	151015
8722121	151012
8722141	151006
8729944	151003
8734908	151001
8843162	150577
8876261	150479
8876284	150346
8878845	150327
8881260	150308
8883503	150232
8888809	150137
8888842	150118
8891475	150115
8896001	150114
8913626	150103
8922088	150092
8922106	150054
8986390	150023
9018292	149833
9021089	149689
9026654	149687
9047436	149681
9053230	149672
9075170	149661
9080459	149648
9083306	149630
9083341	149629
9100463	149621
9108605	149614
9110647	149613
9316819	149612
9452939	149140
9770243	141576
9781028	141526
9783072	141437
9783093	141327
9783119	141301
9784753	141249
9786761	141229
9792643	141193
9794202	141089
9794222	141030
9794246	141017
9803308	141014
9803331	141005
9815747	140797
9815770	140787
9831279	140784
9846576	140781
9846596	140639
9858943	140070
9882072	140064
9899529	140062
9899549	140061
9946826	140056
9955418	140014
9957762	140008
9960064	139288
9986040	139263
10017143	139262
10021004	139259
10024280	139247
10035637	139238
10066985	139149
10067005	139131
10069557	139081
10072069	139075
10074623	139073
10077504	139064
10080204	139062
10080237	139036
10088409	139027
10095292	139017
10106000	139012
10106020	139010
10111387	139005
10126421	139003
10130751	139000
10139093	138995
10194626	138993
10194650	138984
10199984	138983
10200004	138977
10221114	138972
10227899	138960
10230579	138951
10236968	138933
10240278	138932
10240298	138906
10242812	138892
10242832	138836
10242856	138833
10248048	138831
10254063	138830
10260580	138809
10260601	138797
10267964	138791
10267988	138779
10270716	138769
10270736	138755
10275365	138754
10311262	138744
10332431	138731
10337834	138725
10337854	138719
10344991	138710
10380149	138676
10393321	138673
10405907	138669
10405930	138645
10429113	138642
10465425	138641
10474574	138621
10482414	138618
10498006	138615
10522449	138609
10573705	138607
10603890	138598
10607210	138595
10607233	138593
10609800	138589
10612563	138584
10617887	138578
10623835	138574
10626486	138568
10783862	138557
10849666	138534
10885767	138533
10912177	138532
10998703	138531
11089091	138530
11103827	138526
11121814	138524
11252669	138520
11288930	138512
11569184	138510
11590458	138509
11924783	138508
12145438	138490
12203334	138487
12205568	138445
12205591	138431
12255164	138413
12257422	138399
12953509	138398
13334784	138396
13686019	137924
14050882	137911
14054094	137867
30525953	137864
30576574	137862
30580204	137857
30584606	137856
30708035	137855
31071469	137854
