# Supplementary material for: General two-level framework for demand-responsive transport optimization
Source: Sci Rep. 2026 Mar 22;16:14520. doi: 10.1038/s41598-026-44833-6 (PMC13149662; doi:10.1038/s41598-026-44833-6)
Supplement: Supplementary file 1 — Supplementary Information. [file 41598_2026_44833_MOESM1_ESM.zip › DRT_Data/Basic/BasicObjR/results/travs_G.csv]

traveler_id	segment	vehicle	stop_a	stop_b
0	0	5	23	47
1	0	3	36	37
2	0	4	7	27
3	0	5	10	17
4	0	1	29	30
5	0	1	0	10
6	0	4	15	35
7	0	1	5	9
8	0	2	12	13
9	0	1	15	16
10	0	0	39	42
11	0	3	22	23
12	0	0	21	25
13	0	5	11	17
14	0	0	3	4
15	0	5	12	14
16	0	4	2	17
17	0	5	14	17
18	0	5	21	22
19	0	2	23	24
20	0	5	19	20
21	0	2	8	9
22	0	1	21	22
23	0	5	47	48
24	0	2	37	38
25	0	3	24	36
26	0	5	9	12
27	0	1	10	12
28	0	3	4	7
29	0	1	42	43
30	0	2	32	36
31	0	2	32	38
32	0	3	21	22
33	0	4	26	27
34	0	0	26	27
35	0	0	17	18
36	0	4	22	23
37	0	0	26	27
38	0	2	5	23
39	0	3	5	10
40	0	4	22	23
41	0	0	13	14
42	0	2	6	18
43	0	4	10	15
44	0	5	26	41
45	0	3	18	27
46	0	3	18	27
47	0	0	16	21
48	0	2	18	20
49	0	3	33	34
50	0	5	20	34
51	0	5	17	26
52	0	4	11	14
53	0	3	25	26
54	0	1	12	13
55	0	2	10	11
56	0	1	29	39
57	0	2	11	18
58	0	1	6	7
59	0	1	1	17
60	0	5	15	33
61	0	1	0	2
62	0	0	28	36
63	0	4	23	27
64	0	4	14	40
65	0	0	1	8
66	0	3	22	23
67	0	2	26	29
68	0	2	1	2
69	0	3	27	28
70	0	5	31	32
71	0	5	23	30
72	0	5	24	46
73	0	2	10	22
74	0	3	43	44
75	0	1	27	35
76	0	0	8	19
77	0	4	10	25
78	0	5	32	47
79	0	1	13	17
80	0	0	5	6
81	0	4	7	8
82	0	3	47	48
83	0	0	22	27
84	0	5	9	13
85	0	0	9	14
86	0	2	18	19
87	0	2	8	9
88	0	3	34	35
89	0	5	7	27
90	0	0	4	10
91	0	0	10	11
92	0	4	24	25
93	0	4	5	11
94	0	3	14	15
95	0	4	8	9
96	0	0	18	19
97	0	1	10	13
98	0	4	37	38
99	0	3	30	33
100	0	0	14	15
101	0	5	9	23
102	0	2	0	4
103	0	2	2	22
104	0	1	8	9
105	0	0	21	22
106	0	1	8	9
107	0	2	21	29
108	0	4	0	17
109	0	2	18	20
110	0	2	2	7
111	0	3	18	23
112	0	3	20	37
113	0	1	29	39
114	0	5	31	45
115	0	5	1	5
116	0	1	18	20
117	0	4	19	20
118	0	3	18	19
119	0	4	23	35
120	0	0	14	16
121	0	1	32	36
122	0	1	10	12
123	0	0	0	5
124	0	2	14	15
125	0	5	32	37
126	0	2	3	9
127	0	3	31	32
128	0	2	16	25
129	0	5	10	16
130	0	1	15	16
131	0	3	12	13
132	0	3	23	24
133	0	4	1	7
134	0	3	35	46
135	0	1	17	27
136	0	0	30	31
137	0	3	9	12
138	0	1	1	5
139	0	5	19	20
140	0	4	14	17
141	0	4	33	34
142	0	3	3	21
143	0	0	0	1
144	0	2	0	1
145	0	0	21	26
146	0	4	7	23
147	0	1	0	2
148	0	5	10	16
149	0	4	22	23
150	0	0	0	2
151	0	5	16	18
152	0	0	21	26
153	0	1	12	13
154	0	3	34	35
155	0	0	1	2
156	0	2	32	36
157	0	3	14	21
158	0	0	1	9
159	0	3	15	26
160	0	1	3	4
161	0	2	13	14
162	0	5	25	26
163	0	5	17	18
164	0	1	21	22
165	0	5	23	30
166	0	5	44	47
167	0	1	17	27
168	0	3	24	28
169	0	4	5	17
170	0	1	5	8
171	0	5	3	25
172	0	4	6	19
173	0	2	7	10
174	0	5	9	12
175	0	3	13	17
176	0	0	9	14
177	0	0	25	33
178	0	1	31	32
179	0	5	14	17
180	0	5	33	37
181	0	3	8	9
182	0	2	10	11
183	0	3	16	17
184	0	1	18	19
185	0	4	14	17
186	0	5	0	16
187	0	3	7	18
188	0	2	29	30
189	0	0	28	29
190	0	2	0	1
191	0	1	18	20
192	0	1	12	15
193	0	0	6	8
194	0	3	13	17
195	0	1	19	20
196	0	0	24	28
197	0	1	3	4
198	0	0	7	23
199	0	3	14	15
