# Supplementary material for: General two-level framework for demand-responsive transport optimization
Source: Sci Rep. 2026 Mar 22;16:14520. doi: 10.1038/s41598-026-44833-6 (PMC13149662; doi:10.1038/s41598-026-44833-6)
Supplement: Supplementary file 1 — Supplementary Information. [file 41598_2026_44833_MOESM1_ESM.zip › DRT_Data/Basic/BasicObjR/results/travs_R.csv]

traveler_id	segment	vehicle	stop_a	stop_b
0	0	0	11	13
1	0	2	16	18
2	0	3	5	11
3	0	0	5	7
4	0	2	13	16
5	0	5	0	6
6	0	1	3	6
7	0	4	10	15
8	0	2	14	18
9	0	5	1	6
10	0	4	8	13
11	0	5	6	11
12	0	2	8	14
13	0	0	6	7
14	0	2	7	8
15	0	5	20	24
16	0	4	2	4
17	0	5	12	16
18	0	3	8	9
19	0	1	2	4
20	0	3	12	18
21	0	5	8	14
22	0	1	13	17
23	0	4	19	23
24	0	0	10	15
25	0	2	10	16
26	0	5	15	20
27	0	3	6	7
28	0	2	16	22
29	0	4	19	24
30	0	1	0	4
31	0	0	9	15
32	0	5	15	18
33	0	1	4	9
34	0	3	24	28
35	0	1	1	5
36	0	5	15	19
37	0	3	2	6
38	0	3	2	5
39	0	3	18	23
40	0	5	3	7
41	0	4	11	16
42	0	0	15	17
43	0	1	15	21
44	0	5	22	26
45	0	2	4	9
46	0	2	4	9
47	0	3	18	22
48	0	0	17	18
49	0	3	13	14
50	0	3	18	21
51	0	5	16	22
52	0	4	21	23
53	0	1	4	5
54	0	3	7	10
55	0	4	3	7
56	0	0	1	3
57	0	0	11	17
58	0	5	1	4
59	0	4	8	14
60	0	3	20	23
61	0	5	0	4
62	0	2	8	12
63	0	3	7	11
64	0	4	13	18
65	0	2	19	22
66	0	5	6	11
67	0	3	9	13
68	0	4	9	11
69	0	2	9	13
70	0	0	21	24
71	0	4	17	20
72	0	1	0	1
73	0	2	19	20
74	0	0	19	22
75	0	4	20	25
76	0	2	1	7
77	0	1	15	17
78	0	0	7	13
79	0	3	10	15
80	0	4	6	11
81	0	1	20	26
82	0	0	20	24
83	0	3	1	6
84	0	0	6	10
85	0	4	4	6
86	0	2	12	16
87	0	5	8	14
88	0	3	14	16
89	0	1	11	12
90	0	2	8	9
91	0	2	9	10
92	0	1	11	17
93	0	4	10	11
94	0	5	1	5
95	0	1	8	12
96	0	2	24	28
97	0	3	6	10
98	0	3	10	14
99	0	3	8	13
100	0	3	17	23
101	0	0	6	11
102	0	3	17	23
103	0	2	17	20
104	0	4	22	25
105	0	3	0	1
106	0	4	12	15
107	0	1	6	11
108	0	4	10	14
109	0	0	0	1
110	0	4	1	2
111	0	5	10	11
112	0	4	20	22
113	0	0	18	20
114	0	0	4	9
115	0	5	1	7
116	0	2	0	6
117	0	1	7	12
118	0	1	6	12
119	0	5	7	10
120	0	3	17	18
121	0	5	9	10
122	0	3	6	7
123	0	4	1	6
124	0	3	17	21
125	0	5	16	17
126	0	5	9	14
127	0	1	21	22
128	0	2	11	17
129	0	5	14	17
130	0	5	13	18
131	0	2	14	19
132	0	2	5	10
133	0	5	0	5
134	0	3	16	19
135	0	4	4	10
136	0	3	2	8
137	0	2	11	14
138	0	4	8	10
139	0	3	12	18
140	0	4	23	24
141	0	0	2	4
142	0	0	1	6
143	0	4	11	13
144	0	4	16	19
145	0	3	0	2
146	0	3	5	7
147	0	5	0	4
148	0	5	14	17
149	0	5	3	7
150	0	4	1	7
151	0	5	17	20
152	0	3	0	2
153	0	3	7	10
154	0	3	14	16
155	0	4	3	7
156	0	1	0	4
157	0	5	13	15
158	0	4	3	4
159	0	5	5	9
160	0	4	5	6
161	0	4	22	26
162	0	2	21	25
163	0	5	4	8
164	0	1	13	17
165	0	4	7	10
166	0	4	16	19
167	0	4	4	10
168	0	2	10	13
169	0	4	0	4
170	0	4	10	12
171	0	2	19	21
172	0	1	5	7
173	0	4	22	23
174	0	5	3	8
175	0	4	3	6
176	0	4	24	26
177	0	2	14	20
178	0	5	8	9
179	0	5	24	28
180	0	3	1	5
181	0	2	7	11
182	0	4	13	17
183	0	3	12	17
184	0	2	0	3
185	0	4	3	4
186	0	1	0	2
187	0	2	1	4
188	0	3	13	17
189	0	3	0	6
190	0	4	16	19
191	0	2	0	6
192	0	5	7	13
193	0	2	17	22
194	0	4	3	6
195	0	2	3	6
196	0	3	21	22
197	0	4	5	6
198	0	5	7	11
199	0	5	13	17
