# Supplementary material for: General two-level framework for demand-responsive transport optimization
Source: Sci Rep. 2026 Mar 22;16:14520. doi: 10.1038/s41598-026-44833-6 (PMC13149662; doi:10.1038/s41598-026-44833-6)
Supplement: Supplementary file 1 — Supplementary Information. [file 41598_2026_44833_MOESM1_ESM.zip › DRT_Data/Basic/BasicObjR/results/travs_S.csv]

traveler_id	segment	vehicle	stop_a	stop_b
0	0	1	31	33
1	0	5	14	16
2	0	4	6	13
3	0	4	3	5
4	0	5	11	14
5	0	3	9	15
6	0	1	1	4
7	0	1	34	39
8	0	5	12	16
9	0	1	6	14
10	0	0	1	6
11	0	3	15	20
12	0	5	6	12
13	0	4	4	5
14	0	1	7	8
15	0	3	17	21
16	0	1	23	25
17	0	3	9	13
18	0	1	16	17
19	0	1	0	2
20	0	0	16	22
21	0	3	5	11
22	0	2	11	15
23	0	5	23	27
24	0	4	22	27
25	0	5	8	14
26	0	3	12	17
27	0	0	32	33
28	0	5	14	30
29	0	1	33	38
30	0	2	16	20
31	0	4	21	27
32	0	4	35	38
33	0	4	8	13
34	0	0	28	32
35	0	2	17	21
36	0	3	12	16
37	0	0	28	32
38	0	1	10	13
39	0	0	22	27
40	0	3	0	4
41	0	5	15	20
42	0	4	27	29
43	0	2	13	19
44	0	3	19	33
45	0	3	19	25
46	0	3	19	25
47	0	0	22	26
48	0	3	28	29
49	0	0	17	18
50	0	5	2	5
51	0	4	5	10
52	0	5	15	17
53	0	4	8	9
54	0	0	33	36
55	0	5	17	21
56	0	3	29	31
57	0	4	23	29
58	0	4	2	5
59	0	0	1	19
60	0	0	24	27
61	0	4	1	5
62	0	3	24	28
63	0	0	33	37
64	0	5	17	22
65	0	0	6	9
66	0	3	3	8
67	0	0	35	39
68	0	5	23	25
69	0	5	7	11
70	0	3	32	35
71	0	5	21	24
72	0	1	29	30
73	0	0	6	7
74	0	3	30	33
75	0	1	34	39
76	0	5	30	36
77	0	2	13	15
78	0	4	5	25
79	0	4	12	17
80	0	5	1	15
81	0	2	18	37
82	0	3	31	35
83	0	0	27	32
84	0	4	4	22
85	0	1	25	27
86	0	5	10	14
87	0	3	5	11
88	0	4	16	18
89	0	1	21	22
90	0	5	6	7
91	0	5	7	8
92	0	4	15	20
93	0	1	34	35
94	0	4	2	6
95	0	2	6	10
96	0	2	21	25
97	0	1	14	18
98	0	4	12	16
99	0	0	34	39
100	0	2	14	27
101	0	4	4	23
102	0	0	21	27
103	0	5	25	28
104	0	5	16	19
105	0	1	8	9
106	0	1	36	39
107	0	0	12	17
108	0	1	34	38
109	0	5	10	11
110	0	0	4	5
111	0	3	7	8
112	0	5	24	26
113	0	3	29	31
114	0	3	32	37
115	0	1	6	15
116	0	2	0	24
117	0	2	5	10
118	0	1	4	22
119	0	3	16	19
120	0	5	1	2
121	0	1	3	4
122	0	3	15	16
123	0	5	15	20
124	0	0	21	25
125	0	3	35	39
126	0	4	9	34
127	0	2	19	20
128	0	5	9	15
129	0	4	3	6
130	0	3	10	15
131	0	5	12	17
132	0	3	20	26
133	0	4	1	6
134	0	0	20	23
135	0	1	25	34
136	0	1	10	16
137	0	5	9	12
138	0	0	1	3
139	0	0	16	22
140	0	5	17	18
141	0	3	30	32
142	0	3	29	34
143	0	0	4	6
144	0	1	27	33
145	0	1	8	10
146	0	3	14	16
147	0	4	1	5
148	0	4	3	6
149	0	3	0	4
150	0	5	15	21
151	0	3	14	17
152	0	0	26	28
153	0	0	33	36
154	0	0	18	20
155	0	1	24	31
156	0	2	16	20
157	0	3	10	12
158	0	1	24	25
159	0	3	2	6
160	0	5	0	1
161	0	2	11	14
162	0	2	0	4
163	0	3	13	17
164	0	2	11	15
165	0	1	31	34
166	0	4	19	25
167	0	1	25	34
168	0	5	8	11
169	0	0	3	19
170	0	5	24	26
171	0	0	6	8
172	0	0	11	13
173	0	5	16	17
174	0	3	0	5
175	0	5	17	20
176	0	4	17	19
177	0	5	12	28
178	0	3	5	6
179	0	3	21	35
180	0	0	27	31
181	0	3	23	27
182	0	5	17	21
183	0	4	14	19
184	0	0	8	11
185	0	1	24	25
186	0	2	16	18
187	0	0	9	12
188	0	4	15	19
189	0	0	26	32
190	0	5	20	23
191	0	5	29	35
192	0	3	4	10
193	0	5	25	30
194	0	1	24	27
195	0	3	6	10
196	0	5	5	6
197	0	5	0	1
198	0	3	4	8
199	0	3	10	14
