# Supplementary material for: General two-level framework for demand-responsive transport optimization
Source: Sci Rep. 2026 Mar 22;16:14520. doi: 10.1038/s41598-026-44833-6 (PMC13149662; doi:10.1038/s41598-026-44833-6)
Supplement: Supplementary file 1 — Supplementary Information. [file 41598_2026_44833_MOESM1_ESM.zip › DRT_Data/Basic/BasicObjR/results/vehs_G.csv]

stop_0	arr_time_0	dep_time_0	stop_1	arr_time_1	dep_time_1	stop_2	arr_time_2	dep_time_2	stop_3	arr_time_3	dep_time_3	stop_4	arr_time_4	dep_time_4	stop_5	arr_time_5	dep_time_5	stop_6	arr_time_6	dep_time_6	stop_7	arr_time_7	dep_time_7	stop_8	arr_time_8	dep_time_8	stop_9	arr_time_9	dep_time_9	stop_10	arr_time_10	dep_time_10	stop_11	arr_time_11	dep_time_11	stop_12	arr_time_12	dep_time_12	stop_13	arr_time_13	dep_time_13	stop_14	arr_time_14	dep_time_14	stop_15	arr_time_15	dep_time_15	stop_16	arr_time_16
2C	3244	3244	80A	3468	3468	14B	3948	3948	1W	4385	4385	7E	4484	5044	24A	5647	5648	2C	6221	6288	63A	6743	6743	95A	7052	7052	60A	7245	7245	9E	8000	8000	15E	8118	8118	13B	8627	8627	2C	9077	9077	24A	9539	9539	6E	10211	10211	1F	10731
1B	0	2713	10B	3120	3120	13B	3271	3271	56A	3625	3625	24A	3728	3728	2B	4372	5182	3C	5357	5357	13B	5740	5884	144A	6454	6622	56A	6965	6965	59A	7008	7008	83A	7152	7152	63A	7347	7347	25D	7649	7649	2F	8544	8544	3C	9209	9209	59A	9708
24A	4580	4664	6B	5110	5110	2C	5236	5236	87A	5513	5513	6E	6091	6091	1G	6289	6289	7S	6444	6444	144A	6971	6980	83A	7226	7226	5B	7740	7740	80A	8077	8077	14B	8557	8557	16E	9091	9091	144A	9604	9604	24A	10029	10029	1E	10477	10477	13S	10890
98A	7	64	59A	421	421	60A	575	575	10S	1379	1379	4W	1772	1772	1F	2245	2245	1E	2572	2572	95A	3538	3538	1W	4262	4262	13S	4743	4743	6E	5062	5062	15E	5361	5361	16E	5372	5372	80A	5989	5989	3C	6380	6380	151A	6867	6867	40D	7511
2B	4980	4980	1B	4983	4983	144A	5285	5285	24A	5710	5710	1B	6354	6354	2B	6354	6354	87A	6814	6814	151A	7322	7497	25D	8008	8008	4D	8240	8240	57A	8611	8611	2C	8990	8990	1B	9130	9130	2B	9130	9130	80A	9536	9536	51A	9808	9808	59A	9847
21B	728	728	3C	1477	1477	91A	1785	1785	80A	2091	2091	4G	2722	2722	63A	3366	3366	21N	3439	3439	36D	3752	3752	15E	4374	4374	9B	4848	4848	5B	5070	5070	9B	5226	5226	83A	5660	5660	16B	6234	6234	1B	6849	6849	4G	7264	7264	151A	7698
[truncated: 100 more columns]
