# Supplementary material for: General two-level framework for demand-responsive transport optimization
Source: Sci Rep. 2026 Mar 22;16:14520. doi: 10.1038/s41598-026-44833-6 (PMC13149662; doi:10.1038/s41598-026-44833-6)
Supplement: Supplementary file 1 — Supplementary Information. [file 41598_2026_44833_MOESM1_ESM.zip › DRT_Data/Basic/BasicObjR/results/vehs_R.csv]

stop_0	arr_time_0	dep_time_0	stop_1	arr_time_1	dep_time_1	stop_2	arr_time_2	dep_time_2	stop_3	arr_time_3	dep_time_3	stop_4	arr_time_4	dep_time_4	stop_5	arr_time_5	dep_time_5	stop_6	arr_time_6	dep_time_6	stop_7	arr_time_7	dep_time_7	stop_8	arr_time_8	dep_time_8	stop_9	arr_time_9	dep_time_9	stop_10	arr_time_10	dep_time_10	stop_11	arr_time_11	dep_time_11	stop_12	arr_time_12	dep_time_12	stop_13	arr_time_13	dep_time_13	stop_14	arr_time_14	dep_time_14	stop_15	arr_time_15	dep_time_15	stop_16	arr_time_16
17S	1324	3860	10S	4074	4075	8S	4140	4320	4S	4407	4587	48S	4718	4898	5B	4952	5132	9B	5288	5468	13B	5614	5794	20B	6053	6053	21B	6166	6593	16B	6759	6759	14B	6868	6868	10B	7011	7011	6B	7177	7177	3S	7328	7328	7S	7423	7423	13S	7649
21B	5411	5414	16B	5580	5580	151A	5667	5847	51A	6010	6190	127A	6339	6519	87A	6640	6820	91A	6892	7072	1D	7132	7312	25D	7434	7434	29D	7550	7550	40D	7575	7575	36D	7687	7687	4D	7800	7800	144A	7900	7900	118A	7999	7999	57A	8172	8172	24A	8325
98A	5539	5540	95A	5656	5656	83A	5839	5839	87A	5993	5993	91A	6065	6065	2D	6145	6145	3C	6271	6271	1W	6379	6379	7E	6478	7109	9E	7197	7197	15E	7315	7315	13S	7491	7491	17S	7680	7680	10S	7894	7894	16E	7987	7987	12E	8080	8080	4W	8288
7E	5541	5561	6E	5653	5833	1G	6031	6134	14F	6287	6459	2F	6609	6777	151A	6890	7070	59A	7208	7388	63A	7459	7639	21N	7712	7712	15N	7876	7876	25D	7941	7941	29D	8057	8057	40D	8082	8082	36D	8194	8194	166N	8325	8325	60A	8516	8516	56A	8600
2B	189	2732	2C	2926	3018	144A	3137	3317	80A	3421	3572	60A	3726	3726	56A	3810	3914	24A	4017	4197	14B	4335	4515	10B	4658	4658	6B	4824	4824	2B	5022	5182	2C	5376	5407	144A	5526	5526	80A	5630	5810	60A	5964	6144	56A	6228	6408	24A	6511
1B	3121	3396	3C	3571	3571	5B	3652	3652	9B	3808	3808	13B	3954	3954	151A	4059	4194	59A	4332	4482	63A	4553	4553	83A	4626	4626	87A	4780	4780	91A	4852	4852	2D	4932	5112	1B	5301	6397	3C	6572	6752	5B	6833	7013	9B	7169	7349	13B	7495
[truncated: 40 more columns]
