# Supplementary material for: General two-level framework for demand-responsive transport optimization
Source: Sci Rep. 2026 Mar 22;16:14520. doi: 10.1038/s41598-026-44833-6 (PMC13149662; doi:10.1038/s41598-026-44833-6)
Supplement: Supplementary file 1 — Supplementary Information. [file 41598_2026_44833_MOESM1_ESM.zip › DRT_Data/Basic/BasicObjR/results/vehs_S.csv]

stop_0	arr_time_0	dep_time_0	stop_1	arr_time_1	dep_time_1	stop_2	arr_time_2	dep_time_2	stop_3	arr_time_3	dep_time_3	stop_4	arr_time_4	dep_time_4	stop_5	arr_time_5	dep_time_5	stop_6	arr_time_6	dep_time_6	stop_7	arr_time_7	dep_time_7	stop_8	arr_time_8	dep_time_8	stop_9	arr_time_9	dep_time_9	stop_10	arr_time_10	dep_time_10	stop_11	arr_time_11	dep_time_11	stop_12	arr_time_12	dep_time_12	stop_13	arr_time_13	dep_time_13	stop_14	arr_time_14	dep_time_14	stop_15	arr_time_15	dep_time_15	stop_16	arr_time_16
14B	2125	2125	10B	2268	2268	6B	2434	2434	2B	2632	3918	2C	4112	4112	144A	4231	4231	80A	4335	4515	134A	4680	4680	98A	4876	4876	95A	4992	4992	83A	5175	5175	87A	5329	5329	91A	5401	5401	1D	5461	5461	25D	5583	5583	29D	5699	5699	40D	5724
151A	1693	1703	51A	1866	1954	127A	2103	2220	87A	2341	2342	91A	2414	2414	2D	2494	2536	3C	2662	2662	1W	2770	2780	7E	2879	2879	6E	2971	2971	1G	3169	3169	14F	3322	3322	2F	3472	3472	151A	3585	3585	59A	3723	3723	63A	3794	3794	21N	3867
98A	5167	6301	95A	6417	6417	83A	6600	6616	87A	6770	6926	91A	6998	7072	1D	7132	7312	25D	7434	7434	29D	7550	7550	40D	7575	7575	36D	7687	7687	4D	7800	7800	144A	7900	7900	118A	7999	7999	57A	8172	8172	24A	8325	8325	20B	8631	8631	21B	8744
9B	3602	3646	13B	3792	3792	151A	3897	3897	59A	4035	4035	63A	4106	4106	83A	4179	4179	87A	4333	4333	91A	4405	4405	2D	4485	4493	1B	4682	5484	3C	5659	5659	5B	5740	5740	9B	5896	5896	13B	6042	6042	151A	6147	6147	59A	6285	6297	63A	6368
2D	4070	4164	1B	4353	4747	3C	4922	4943	5B	5024	5192	9B	5348	5468	13B	5614	5794	151A	5899	5899	51A	6062	6062	127A	6211	6211	87A	6332	6332	91A	6404	6404	1D	6464	6464	25D	6586	6586	29D	6702	6702	40D	6727	6727	36D	6839	6839	166N	6970
56A	4949	4949	24A	5052	5232	1F	5351	5351	11F	5478	5478	4G	5607	5607	1E	5679	5679	7E	5873	5873	9E	5961	5961	15E	6079	6079	13S	6255	6255	17S	6444	6444	10S	6658	6658	16E	6751	6751	12E	6844	6844	4W	7052	7052	2C	7242	7242	144A	7361
[truncated: 70 more columns]
