# Supplementary material for: General two-level framework for demand-responsive transport optimization
Source: Sci Rep. 2026 Mar 22;16:14520. doi: 10.1038/s41598-026-44833-6 (PMC13149662; doi:10.1038/s41598-026-44833-6)
Supplement: Supplementary file 1 — Supplementary Information. [file 41598_2026_44833_MOESM1_ESM.zip › DRT_Data/Basic/CommonData/bus_stops_routes.csv]

bus_stop	code	gps_n	gps_e	charger_kW	wait_time_s
Armii Krajowej hotel 04	21N	50.01869	22.026229999999998	0	180
Armii Krajowej Skarbiec 07	166N	50.031659999999995	22.0335	0	180
Armii Krajowej szpital 10	15N	50.03452	22.03343	0	180
Bat. Chłopskich / Dąbrowskiego 02	1F	50.02271	21.98248	0	180
Bat. Chłopskich / Podkarpacka 01	2F	50.02329	21.980970000000003	0	180
Cieplińskiego 01	6B	50.0391814192455	21.998346447944602	0	180
Cieplińskiego 02	5B	50.03889	21.99769	0	180
Dąbrowskiego / Boh. Westerplatte 08	13B	50.023075056878206	21.9851419329643	0	180
Dąbrowskiego Instytut Muzyki 07	14B	50.02364	21.986539999999998	0	180
Dąbrowskiego park 01	10B	50.03056722042871	21.9949668645859	0	180
Dąbrowskiego park 02	9B	50.030440000000006	21.99442	0	180
Dworzec Główny PKP 01	1B	50.04229	22.006829999999997	120	3600
Dworzec Główny PKP 04	2B	50.04208	22.00693	120	3600
Kopisto U. Skarbowy 03	127A	50.02895102458	22.009244263172196	0	180
Kopisto Uniwersytet 02	118A	50.02877	22.015520000000002	0	180
Krakowska / Ceramiczna 12	13S	50.05936	21.95413	0	180
Krakowska / Mielecka 07	8S	50.0527	21.9703	0	180
Krakowska cmentarz 09	10S	50.05722	21.9612	0	180
Krakowska galeria 06	7S	50.04811	21.97628	0	180
Krakowska granica 18	17S	50.06426	21.93372	80	3600
Krakowska Jedn. Wojskowa 02	3S	50.04435	21.985789999999998	0	180
Krakowska szpital 03	4S	50.0457392339816	21.980846375227	0	180
Lwowska / Bałtycka 09	40D	50.038909999999994	22.052310000000002	0	180
Lwowska / Kr. Marysienki 10	29D	50.038790000000006	22.05419	0	180
Lwowska Jedn. Wojskowa 01	4D	50.03841	22.02178	0	180
Lwowska Jedn. Wojskowa 02	1D	50.0383114553232	22.0197772979736	0	180
Lwowska szpital 05	36D	50.03799	22.0376	0	180
Lwowska szpital 06	25D	50.03771	22.0368	0	180
Łukasiewicza pętla 08	98A	50.00358	22.02938	80	3600
Marszałkowska 01	4W	50.0455790458725	21.9997224211693	0	180
Marszałkowska 02	1W	50.0466564297962	21.9997009634972	0	180
Okulickiego / Wyzwolenia 05	6E	50.05532	21.98798	0	180
Okulickiego C. Handlowe 02	1E	50.04844	21.98697	0	180
Piłsudskiego U. Marszałkowski 05	48S	50.041486316751396	21.9977322220802	0	180
Piłsudskiego U. Wojewódzki 06	3C	50.04095	22.001089999999998	0	180
Piłsudskiego ZDZ 02	2D	50.039123	22.013756	0	180
Pl. Wolności 01	2C	50.0396861633642	22.0089009404182	0	180
Podkarpacka / Wetlińska 05	20B	50.0123086261215	21.9689199328423	0	180
Podkarpacka / Wetlińska 06	21B	50.01146575423179	21.967366933822603	80	3600
Podkarpacka Politechnika 01	16B	50.01981280909679	21.9799116253853	0	180
Podwisłocze / Powst. Warszawy 02	51A	50.02053	22.00371	0	180
Podwisłocze domki 01	57A	50.02397459178571	22.0044887065887	0	180
Powst. Warszawy / Hetmańska 03	24A	50.02037	21.9931	0	180
Powst. Warszawy / Rejtana 13	60A	50.01817	22.01504	0	180
Powst. Warszawy / Sikorskiego 12	63A	50.0176671529499	22.0152926445007	0	180
Powst. Warszawy Dom Studenta 08	59A	50.019459999999995	22.00466	0	180
Powst. Warszawy Dom Studenta 09	56A	50.019740000000006	22.00515	0	180
Powst. Warszawy Politechnika 04	151A	50.0201471436745	21.988719999790202	0	180
Rejtana / Armii Krajowej 12	83A	50.0195456844373	22.017459869384798	0	180
Rejtana / Kopisto 07	80A	50.027609999999996	22.01657	0	180
Rejtana / Kustronia 02	91A	50.0364750044729	22.0169100165367	0	180
Rejtana / Kustronia 03	144A	50.03520529710261	22.0165157318115	0	180
Rejtana Uniwersytet 06	87A	50.03021	22.01711	0	180
Sikorskiego / Powst. Warszawy 02	134A	50.0166	22.01689	0	180
Sikorskiego / Robotnicza 05	95A	50.001129999999996	22.01801	0	180
Witosa / Langiewicza 02	11F	50.03164	21.97654	0	180
Witosa / Panoramiczna 01	14F	50.033394570845395	21.976218223571802	0	180
Witosa / Solarza 07	1G	50.044540000000005	21.98125	0	180
Witosa Jedn. Wojskowa 08	4G	50.04412	21.98191	0	180
Wyzwolenia / Iranka-Osmeckiego 06	9E	50.05584	21.9873	0	180
Wyzwolenia / Krakowska 12	15E	50.05445	21.9718	0	180
Wyzwolenia / Mikołajczyka 09	16E	50.054641751848095	21.973616480827303	0	180
Wyzwolenia kościół 05	12E	50.055816230422494	21.9852143526077	0	180
Wyzwolenia WORD 04	7E	50.053233028484	21.9974666833878	80	3600
