# Supplementary material for: General two-level framework for demand-responsive transport optimization
Source: Sci Rep. 2026 Mar 22;16:14520. doi: 10.1038/s41598-026-44833-6 (PMC13149662; doi:10.1038/s41598-026-44833-6)
Supplement: Supplementary file 1 — Supplementary Information. [file 41598_2026_44833_MOESM1_ESM.zip › DRT_Data/Basic/CommonData/distance_matrix_routes.csv]

code	21N	166N	15N	1F	2F	6B	5B	13B	14B	10B	9B	1B	2B	127A	118A	13S	8S	10S	7S	17S	3S	4S	40D	29D	4D	1D	36D	25D	98A	4W	1W	6E	1E	48S	3C	2D	2C	20B	21B	16B	51A	57A	24A	60A	63A	59A	56A	151A	83A
21N	0	1742	1884	4509	5826	4006	5044	4578	4694	3526	3563	4565	4565	2315	1837	8679	7867	8141	6574	10222	5777	6202	3768	3717	3078	3001	2656	2469	3924	5888	5345	7056	6420	4923	4596	3658	4008	6948	6034	5853	2935	3091	3635	2028	2649	2946	2768	4316	1992
166N	1841	0	1447	4835	6152	4024	4020	4904	5020	3821	3858	3541	3541	2610	2132	7654	6842	7116	5549	9197	4752	5177	3331	3281	2054	3296	2845	2033	4250	4863	4320	6031	5396	3899	3572	2633	2984	7274	6360	6179	3262	3674	3961	2354	2975	3272	3094	4642	2318
15N	2464	623	0	5459	6324	3165	3161	5527	5643	4261	4298	2681	2681	2409	1932	6795	5983	6257	4690	8338	3893	4318	1884	1834	1194	2070	772	586	4873	4004	3461	5172	4537	3040	2713	1774	2125	7898	6983	6802	3885	3185	4584	2977	3598	3895	3717	5265	2941
1F	4756	7108	6640	0	1315	3213	3567	1754	1870	2521	2484	4702	4702	3705	4476	5521	4709	4983	3416	7064	3657	3044	8124	8073	6194	5576	7208	6825	6015	5281	4738	5260	3263	3941	4039	5137	4786	4122	3141	2960	3186	3599	2784	4366	3953	3163	4101	2012	4330
2F	3475	5217	5359	394	0	2716	3028	473	589	1579	1541	3544	3544	3073	3844	5917	5105	5379	3812	7460	4012	3440	7243	7192	6553	4419	6131	5944	4734	4123	3580	5656	3658	4337	4023	3979	3629	2774	1860	1679	1905	2317	1307	3085	2672	1882	2820	731	3049
6B	4510	3235	3182	2792	3476	0	312	2518	2402	1412	1450	829	829	2024	2649	4199	3387	3661	2094	5742	1297	1722	4251	4201	2321	1704	3335	2952	5769	1408	865	2576	1940	443	1431	1264	914	5246	4332	4151	2993	2583	2660	3873	4063	3272	4612	3203	3771
5B	4553	3891	3838	2480	3164	656	0	2206	2090	1100	1138	1485	1485	1712	3304	4854	4043	4317	2749	6397	1952	2378	4906	4856	2977	2359	3991	3608	5381	2063	1520	3231	2596	1099	2077	1919	1569	4934	4020	3839	2681	2271	2348	3485	3751	2960	3898	2891	3384
13B	3429	4252	5313	273	1590	2243	2555	0	116	1106	1069	3072	3072	2323	3093	5796	4985	5259	3691	7339	3540	3320	7197	7147	4564	3947	6085	5898	4688	3651	3108	5536	3538	4217	3550	3507	3157	2728	1814	1633	1859	2272	1395	3040	2627	1836	2774	685	3003
14B	3545	4136	5429	389	1706	2127	2439	116	0	990	952	2956	2956	2207	2977	5913	5101	5375	3807	7456	3423	3436	7313	7263	4448	3830	6201	6015	4804	3535	2992	5652	3654	2570	3434	3391	3040	2844	1930	1749	1975	2388	1279	3156	2743	1952	2890	801	3119
10B	3624	3146	3370	1379	2438	1137	1449	1106	990	0	37	1966	1966	1217	1988	5336	4524	4798	3231	6879	2434	2859	5388	5338	3458	2841	4472	4090	4883	2545	2002	3713	3077	1580	2445	2401	2051	3834	2920	2739	2186	1776	1418	2990	2821	2030	2968	1791	2889
9B	3586	3183	3408	1342	2400	1174	1486	1069	952	37	0	2003	2003	1254	2025	5373	4561	4835	3268	6916	2471	2896	5425	5375	3495	2878	4510	4127	4845	2582	2039	3750	3669	1617	2482	2438	2088	3797	2882	2701	2224	1814	1381	3027	2784	1993	2931	1754	2926
1B	4132	2857	2804	3640	4324	1165	1160	3367	3250	2261	2298	0	0	2292	2271	4795	3983	4257	2690	6338	1893	2318	3873	3823	1943	1326	2958	2575	5391	2004	1461	3172	2537	1039	712	886	574	6095	5180	5000	3196	2786	3508	3495	4115	3350	4235	4052	3394
2B	4132	2857	2804	3640	4324	1165	1160	3367	3250	2261	2298	8	0	2292	2271	4795	3983	4257	2690	6338	1893	2318	3873	3823	1943	1326	2958	2575	5391	2004	1461	3172	2537	1039	712	886	574	6095	5180	5000	3196	2786	3508	3495	4115	3350	4235	4052	3394
127A	2410	1929	2153	3048	3761	1836	3386	2462	2346	1356	1393	2907	2907	0	771	7021	6209	6483	4916	8564	4119	4544	4037	3987	2252	1935	2925	2739	3669	4230	3687	5398	4762	3265	2938	2000	2350	5487	4573	4392	1332	921	2173	1773	2394	1485	2513	2855	1672
118A	2411	1889	2113	3381	4093	2168	2480	2794	2678	1688	1726	2745	2745	478	0	6367	5555	5829	4262	7910	3465	3890	3997	3947	2212	1894	2885	2699	3670	3576	3033	4744	4109	2612	2776	1960	2188	5820	4905	4724	1664	1254	2506	1774	2608	1817	2755	3187	1673
13S	8794	7054	7001	5712	5352	4236	4231	5791	5908	5331	5369	4648	4648	5943	6468	0	1470	610	3028	1570	4176	2560	8070	8019	6140	5522	7154	6771	9587	4494	4684	2757	3208	3887	4558	5083	4732	8093	7178	6997	7224	6502	6625	7691	7991	7200	8138	6050	7590
8S	7324	5584	5531	4243	3882	2766	2761	4322	4438	3862	3899	3178	3178	4473	4998	1552	0	1014	1558	3095	2706	1091	6600	6549	4670	4052	5684	5301	8118	3757	3214	2113	1739	2417	3088	3613	3262	6623	5708	5528	5754	5033	5156	6222	6521	5731	6669	4580	6120
10S	8183	6443	6391	5102	4742	3626	3621	5181	5297	4721	4758	4037	4037	5333	5857	712	860	0	2418	2256	3566	1950	7459	7409	5529	4912	6544	6161	8977	3884	4073	2147	2598	3277	3948	4472	4122	7483	6568	6387	6614	5892	6015	7081	7381	6590	7528	5439	6980
7S	7629	6076	6023	4548	4187	3258	3254	4627	4743	4354	4391	3670	3670	4966	5490	2105	1293	1567	0	3648	3199	1583	7092	7042	5162	4545	6177	5794	8888	3938	3706	2201	2231	2910	3580	4105	3755	6928	6014	5833	6059	5525	5461	6714	6826	6036	6974	4885	6613
17S	11175	9435	9382	8094	7733	6617	6612	8172	8289	7712	7750	7029	7029	8324	8849	2489	3851	2991	5409	0	6557	4942	10451	10400	8521	7903	9535	9152	11969	6875	7065	5139	5589	6268	6939	7464	7113	11237	11208	12384	9605	8884	9006	10072	10372	9582	10519	8431	9971
3S	5676	4401	4348	3369	3009	1583	1579	3448	3564	2679	2716	1995	1995	3290	3815	2902	2090	2364	797	4445	0	425	5417	5367	3487	2870	4501	4119	6935	3253	2031	2641	644	1235	1905	2430	2080	5749	4835	4654	4880	3850	3926	5039	5648	4857	5795	3706	4937
4S	6230	4490	4437	3148	2788	1672	1667	3227	3343	2767	2805	2084	2084	3379	3903	2573	1761	2035	468	4116	1612	0	5505	5455	3576	2958	4590	4207	7023	2662	2120	2669	644	1323	1994	2519	2168	5529	4614	4433	4660	3938	4061	5127	5427	4636	5574	3486	5026
40D	3997	2156	2103	6991	7357	4197	4193	7059	6283	5293	5330	3714	3714	3942	3464	7827	7016	7290	5722	9370	4925	5351	0	175	2227	3102	1073	1873	5473	5036	4493	6204	5569	4072	3745	2806	3157	9430	8516	8335	5417	4718	6116	4510	5130	5428	5249	6797	4473
29D	4112	2271	2218	7106	7472	4313	4308	7175	6398	5408	5446	3829	3829	4057	3579	7943	7131	7405	5838	9486	5041	5466	175	0	2342	3217	1188	1989	5589	5152	4609	6320	5684	4187	3860	2922	3272	9545	8631	8450	5533	4833	6232	4625	5246	5543	5365	6913	4589
4D	2928	1499	1724	4446	5130	1971	1966	4172	4056	3066	3104	1487	1487	2175	1555	5601	4789	5063	3496	7144	2699	3124	3608	3557	0	1222	2496	2309	4675	2810	2267	3978	3342	1845	1518	580	930	6900	5986	5805	3219	2809	4061	2779	3399	3372	3518	4742	2677
1D	3372	1531	1478	5063	5747	2588	2583	4790	4673	3684	3721	2104	2104	2357	1879	6218	5406	5680	4113	7761	3316	3741	2547	2497	617	0	1632	1249	5782	3427	2884	4595	3959	2462	2135	1197	1547	8806	7891	7711	3543	3133	5492	3886	4506	3696	4625	6173	3849
36D	2924	1083	1030	5918	6283	3124	3120	5986	5210	4220	4257	2641	2641	2869	2391	6754	5942	6216	4649	8297	3852	4277	2098	2048	1154	2029	0	800	5333	3963	3420	5131	4496	2999	2672	1733	2084	8357	7443	7262	4344	3645	5043	3437	4057	4355	4176	5724	3400
25D	3475	1633	1765	6469	7027	3868	3863	6537	6653	4963	5001	3384	3384	3435	2957	7498	6686	6960	5393	9041	4596	5021	1298	1248	1897	2772	744	0	4782	4707	4164	5875	5239	3742	3415	2477	2827	8908	7994	7813	4895	4211	5594	3988	4608	4906	4727	6275	3951
98A	2564	4306	4448	4656	5973	5462	5909	4724	4840	4954	4917	5430	5430	4250	3293	9543	8732	9006	7438	11086	6641	7067	6332	6282	5642	4457	5220	5033	0	6752	6209	7921	7285	5788	5461	4522	4873	7095	6181	6000	3082	3494	3781	2175	2312	3093	2914	4462	2138
4W	4887	3612	3559	3269	3953	794	789	2996	2879	1890	1927	1206	1206	2501	3026	4424	3612	3886	2319	5967	1522	1947	4628	4578	2698	2081	3712	3329	6146	0	285	1996	2165	668	1510	1641	1291	5724	4809	4628	3471	3061	3137	4250	4540	3749	4989	3681	4148
1W	5430	4155	4102	3812	4496	1337	1332	3538	3422	2433	2470	1749	1749	3044	3569	4329	3191	3792	2862	5872	2065	2490	5171	5121	3241	2624	4255	3872	6689	543	0	1711	2708	1211	2052	2184	1833	6267	5352	5171	4014	3604	3680	4793	5083	4292	5532	4224	4691
6E	7420	5680	5627	4339	3979	2862	2857	4418	4534	3958	3995	3274	3274	4569	5094	3872	2616	3334	1767	5415	2289	1395	6696	6646	4766	4149	5780	5398	8679	2975	3310	0	925	2513	3184	3709	3359	6719	5805	5624	5850	5129	5252	6318	6618	5827	6765	4676	6216
1E	6929	5189	5137	3848	3488	2372	2367	3927	4043	3467	3504	2783	2783	4079	4603	3539	2401	3002	1276	5083	1799	905	6205	6155	4275	3658	5290	4907	8189	2610	2895	1998	0	2023	2694	3218	2868	6228	5314	5133	5360	4638	4761	5827	6127	5336	6274	4185	5726
48S	4441	3167	3114	2823	3508	349	344	2550	2434	1444	1482	761	761	2056	2580	3878	3067	3341	1773	5421	976	1402	4182	4132	2253	1635	3267	2884	5700	1339	796	2507	1620	0	1316	1195	845	5278	4364	4183	3025	2615	2692	3804	4095	3304	4544	3235	3703
3C	4545	3271	3218	2927	3612	453	448	2654	2538	1548	1586	865	865	2160	2684	4083	3271	3545	1977	5626	1181	1606	4286	4236	2357	1739	3371	2988	5804	1292	749	2460	1824	327	0	1299	949	5382	4468	4287	3129	2719	2796	3908	4199	3408	4648	3339	3807
2D	3246	1971	1918	3866	4550	1391	1386	3592	3476	2487	2524	907	907	2005	1385	5021	4209	4483	2916	6564	2119	2544	2987	2937	1057	440	2071	1689	4505	2230	1687	3398	2762	1265	938	0	350	6321	5406	5225	3049	2639	3891	2609	3229	3202	3348	4278	2507
2C	3596	2321	2269	3515	4200	1041	1036	3242	3126	2136	2174	557	557	1756	1735	4671	3859	4133	2565	6214	1769	2194	3337	3287	1407	790	2422	2039	4855	1880	1337	3048	2412	915	588	350	0	5970	5056	4875	2660	2250	2946	2959	3580	2814	3699	3927	2858
20B	4654	6395	6537	1589	2906	3911	4223	1668	1784	2774	2737	4740	4740	4252	5022	7112	6300	6574	5007	8655	5249	4635	8421	8371	7732	5615	7309	7123	5913	5319	4776	6852	4854	5532	5630	5175	4825	0	1362	1147	3084	3496	2485	4264	3851	3061	3999	1910	4228
21B	5568	7310	7452	2504	3853	4826	5138	2583	2699	3688	3651	5654	5654	5166	5937	8027	7215	13257	5922	9570	6163	5550	9336	9286	8646	6529	8224	8037	6827	6233	5690	7766	5768	6447	6545	6089	5739	914	0	2061	3998	4411	3400	5179	4766	3975	4913	2824	5142
16B	3507	5249	5391	442	1759	2764	3076	521	637	1627	1590	3593	3593	3105	3876	5965	5154	5428	3860	7509	4102	3489	7275	7224	6585	4468	6163	5976	4766	4172	3629	5705	3707	4386	4483	4028	3678	2392	1478	0	1937	2350	1339	3117	2704	1914	2852	763	3081
51A	1744	3095	3628	1714	3031	2706	3018	1783	1899	2013	1975	3282	3282	1165	1936	7237	6426	6700	5132	8781	4002	4761	5512	5462	3418	3100	4400	4213	3003	4114	3571	6977	4979	3149	3313	3165	2725	4153	3239	3058	0	410	840	1355	942	151	1089	1521	1318
57A	2157	2685	2909	2127	3443	2296	2608	2195	2311	1816	1853	2872	2872	755	1526	7650	6838	7112	5545	9193	3592	5173	4793	4742	3007	2690	3681	3494	3416	3703	3160	4871	5391	2739	2903	2755	2315	4566	3651	3470	410	0	1252	1767	1354	563	1501	1933	1731
24A	2760	4501	4643	875	2191	3186	3498	943	1059	2049	2012	4015	4015	2358	3128	6398	5586	5860	4293	7941	4534	3921	6527	6477	5838	4292	5415	5229	4019	4594	4051	6137	4139	4818	3702	3245	4100	3314	2399	2218	1190	1602	0	2370	1957	1167	2105	681	2334
60A	1423	3165	3307	2481	3798	3722	4034	2550	2666	2780	2742	4289	4289	2075	2152	8004	7193	7467	5899	9547	5019	5528	5191	5140	4501	3316	4079	3892	2682	5130	4587	7744	5746	4165	4320	3381	3732	4920	4006	3825	907	1320	1606	0	621	918	740	2288	997
63A	802	2544	2686	2894	4211	3700	4147	2963	3079	3193	3155	3668	3668	2488	1532	7782	6970	7244	5677	9325	4880	5305	4570	4520	3881	2695	3458	3272	2062	4991	4448	6159	5523	4026	3699	2761	3111	5333	4419	4238	1320	1733	2019	413	0	1331	1153	2701	377
59A	1593	3335	3477	2680	3996	3920	4232	2748	2864	2978	2941	4459	4459	2273	2322	8203	7391	7665	6098	9746	5670	5726	5361	5311	4671	3486	4249	4063	2852	5782	5239	6950	5944	4817	4490	3552	3902	5119	4204	4023	1106	1518	1805	1204	791	0	938	2486	1167
56A	1771	3265	3655	1742	3058	2982	3294	1810	1926	2040	2003	3452	3452	1335	2106	7265	6453	6727	5160	8808	4279	4788	5539	5489	3588	3270	4427	4241	3031	4390	3847	7004	5006	3425	3483	3335	2895	4181	3266	3085	168	580	867	1382	969	178	0	1548	1346
151A	2738	4480	4622	1159	2475	2686	2998	1227	1343	1743	1706	3514	3514	2336	3107	6682	5870	6144	4577	8225	3982	4205	6506	6456	5817	4271	5394	5208	3998	4093	3550	6421	4423	3129	3871	3414	3283	3598	2683	2502	1169	1581	570	2349	1936	1145	2083	0	2313
83A	1387	2313	2538	3164	4480	3323	3770	3232	3348	2843	2881	3291	3291	1633	1155	7405	6593	6867	5300	8948	4503	4928	4421	4371	2936	2319	3310	3123	2646	4614	4071	5782	5147	3649	3322	2384	2734	5603	4688	4507	1590	1436	2289	750	1303	1600	1422	2970	0
80A	1808	1950	2175	3652	4969	2631	3407	3720	3836	2151	2188	2928	2928	1174	792	7042	6230	6504	4937	8585	4140	4565	4059	4008	2573	1956	2947	2760	3067	4251	3708	5419	4784	3286	2960	2021	2372	6091	5177	4996	2078	1522	2777	1171	1791	2089	1910	3458	1069
91A	3805	1964	1911	4363	5048	1889	1884	4090	3974	2984	3021	1405	1405	2789	2311	5518	4707	4981	3413	7061	2616	3042	2979	2929	1049	432	2064	1681	6214	2727	2185	3896	3260	1763	1436	497	848	6818	5904	5723	3975	3565	5924	4318	4938	4128	5057	4775	4281
144A	2653	2172	2396	4173	4707	2782	2501	3408	3292	2302	2339	2022	2022	1413	792	6136	5324	5598	4031	7679	3234	3659	3744	3694	1814	1197	2829	2446	3912	3345	2802	4513	3877	2380	2053	1262	1465	6612	5697	5516	2456	2046	3298	2016	2637	2609	2756	3979	1915
87A	2313	1714	1938	4055	4663	2586	2581	3364	3248	2258	2296	2102	2102	1369	832	6216	5404	5678	4111	7759	3314	3739	3677	3627	1747	1130	2761	2378	3952	3425	2882	4593	3957	2460	2133	1195	1545	6494	5580	5399	2339	1929	3180	2826	3447	2492	3566	3862	1954
134A	1479	3221	3363	3381	4698	4377	4824	3449	3566	3680	3642	4345	4345	2975	2208	8458	7647	7921	6353	10001	5556	5982	5247	5197	4557	3372	4135	3948	1839	5667	5124	6835	6200	4703	4376	3437	3788	5820	4906	4725	1807	2220	2506	1090	956	1782	1640	3188	1053
95A	2476	4218	4360	4568	5884	5373	5820	4636	4752	4866	4829	5341	5341	4162	3205	9455	8643	8917	7350	10998	6553	6978	6244	6193	5554	4369	5132	4945	2393	6664	6121	7832	7197	5699	5373	4434	4785	7007	6092	5911	2994	3406	3693	2086	2223	3004	2826	4374	2050
11F	5484	5937	5884	2403	2042	3119	3114	2482	2598	2613	2576	3531	3531	4826	5351	4350	3538	3812	2245	5893	2949	1873	6953	6902	5023	4405	6037	5654	6743	4109	3567	4089	2091	2770	3441	3966	3615	4783	3868	3688	3914	4326	3316	5094	4681	3891	4829	2740	5058
14F	4704	5860	6587	1622	1262	2525	2879	1701	1818	1833	1796	3454	3454	3017	3788	4273	3461	3735	2168	5816	2969	1797	6876	6826	4946	4329	5960	5578	5963	4033	3490	4013	2015	2693	3351	3889	3539	4003	3088	2907	3134	3546	2535	4314	3901	3110	4048	1960	4278
1G	6043	4791	4738	2962	2601	1973	1969	3041	3157	3069	3106	2385	2385	3681	4205	2825	2014	2288	1099	4369	1804	728	5807	5757	3877	3260	4892	4509	7302	2964	2421	2459	946	1625	2296	2820	2470	5342	4427	4247	4473	4885	3875	5429	5240	4450	5388	3299	5617
4G	5721	4447	4394	3327	2967	1629	1624	3406	3522	2724	2762	2041	2041	3336	3861	2860	2048	2322	755	4403	1459	383	5463	5412	3533	2915	4547	4164	6981	2620	2077	2599	601	1280	1951	2476	2125	5707	4793	4612	4306	3896	3972	5084	5606	4815	5753	3664	4983
9E	8805	7066	7013	5724	5364	4248	4243	5803	5919	5343	5381	4659	4659	5955	6479	2620	1482	2082	3040	4163	4188	2572	8081	8031	6151	5534	7166	6783	9599	3631	3917	2185	3220	3899	4570	5094	4744	8105	7190	7009	7236	6514	6637	7703	8003	7212	8150	6061	7602
15E	7663	5923	5870	4581	4221	3105	3100	4660	4777	4200	4238	3517	3517	4812	5337	1477	339	940	1897	3020	3045	1430	6939	6888	5009	4391	6023	5640	8457	2964	3553	1227	2077	2756	3427	3952	3601	6962	6047	5866	6093	5371	5494	6560	6860	6069	7007	4919	6459
16E	7792	6052	5999	4711	4351	3234	3230	4790	4906	4330	4367	3646	3646	4942	5466	1607	468	1069	2027	3150	3175	1559	7068	7018	5138	4521	6152	5770	8586	2835	3120	1098	2207	2886	3556	4081	3731	7091	6177	5996	6222	5501	5624	6690	6990	6199	7137	5048	6589
12E	6857	5582	5529	4572	4212	2764	2760	4651	4767	3860	3897	3176	3176	4472	4996	2471	1333	1934	2000	4014	3492	2424	6598	6548	4668	4051	5682	5300	8116	1970	2256	233	1158	2639	3418	3611	3261	6952	6038	5857	5441	5031	5108	6220	6851	6060	6998	4909	6119
7E	6305	5030	4977	4687	4784	2212	2207	4414	4297	3308	3345	2624	2624	3919	4444	3424	2286	2886	2573	4967	2940	2201	6046	5996	4116	3499	5130	4747	7564	1418	1703	806	1731	2086	2928	3059	2709	7525	6611	6430	4889	4479	4555	5668	5958	5167	6407	5482	5566
[truncated: 15 more columns]
