# Supplementary material for: General two-level framework for demand-responsive transport optimization
Source: Sci Rep. 2026 Mar 22;16:14520. doi: 10.1038/s41598-026-44833-6 (PMC13149662; doi:10.1038/s41598-026-44833-6)
Supplement: Supplementary file 1 — Supplementary Information. [file 41598_2026_44833_MOESM1_ESM.zip › DRT_Data/Basic/CommonData/routes.csv]

route	bus_stop	code	in	out
0	Dworzec Główny PKP 01	1B	1	1
0	Piłsudskiego U. Wojewódzki 06	3C	0	0
0	Cieplińskiego 02	5B	0	0
0	Dąbrowskiego park 02	9B	0	0
0	Dąbrowskiego / Boh. Westerplatte 08	13B	0	1
0	Powst. Warszawy Politechnika 04	151A	1	0
0	Powst. Warszawy Dom Studenta 08	59A	0	0
0	Powst. Warszawy / Sikorskiego 12	63A	0	1
0	Rejtana / Armii Krajowej 12	83A	1	0
0	Rejtana Uniwersytet 06	87A	0	0
0	Rejtana / Kustronia 02	91A	0	1
0	Piłsudskiego ZDZ 02	2D	0	0
0	Dworzec Główny PKP 01	1B	1	1
1	Dworzec Główny PKP 04	2B	1	1
1	Pl. Wolności 01	2C	0	0
1	Rejtana / Kustronia 03	144A	0	1
1	Rejtana / Kopisto 07	80A	0	0
1	Powst. Warszawy / Rejtana 13	60A	1	0
1	Powst. Warszawy Dom Studenta 09	56A	0	1
1	Powst. Warszawy / Hetmańska 03	24A	1	0
1	Dąbrowskiego Instytut Muzyki 07	14B	1	0
1	Dąbrowskiego park 01	10B	0	0
1	Cieplińskiego 01	6B	0	1
1	Dworzec Główny PKP 04	2B	1	1
2	Wyzwolenia WORD 04	7E	1	1
2	Okulickiego / Wyzwolenia 05	6E	0	0
2	Witosa / Solarza 07	1G	1	0
2	Witosa / Panoramiczna 01	14F	0	0
2	Bat. Chłopskich / Podkarpacka 01	2F	0	1
2	Powst. Warszawy Politechnika 04	151A	1	0
2	Powst. Warszawy Dom Studenta 08	59A	0	0
2	Powst. Warszawy / Sikorskiego 12	63A	0	1
2	Armii Krajowej hotel 04	21N	1	0
2	Armii Krajowej szpital 10	15N	0	1
2	Lwowska szpital 06	25D	0	0
2	Lwowska / Kr. Marysienki 10	29D	1	1
2	Lwowska / Bałtycka 09	40D	0	0
2	Lwowska szpital 05	36D	0	1
2	Armii Krajowej Skarbiec 07	166N	1	0
2	Powst. Warszawy / Rejtana 13	60A	0	1
2	Powst. Warszawy Dom Studenta 09	56A	0	1
2	Powst. Warszawy / Hetmańska 03	24A	0	0
2	Bat. Chłopskich / Dąbrowskiego 02	1F	1	0
2	Witosa / Langiewicza 02	11F	0	0
2	Witosa Jedn. Wojskowa 08	4G	0	1
2	Okulickiego C. Handlowe 02	1E	1	0
2	Wyzwolenia WORD 04	7E	1	1
3	Łukasiewicza pętla 08	98A	1	1
3	Sikorskiego / Robotnicza 05	95A	0	0
3	Rejtana / Armii Krajowej 12	83A	1	0
3	Rejtana Uniwersytet 06	87A	0	0
3	Rejtana / Kustronia 02	91A	0	1
3	Piłsudskiego ZDZ 02	2D	1	0
3	Piłsudskiego U. Wojewódzki 06	3C	0	1
3	Marszałkowska 02	1W	1	0
3	Wyzwolenia WORD 04	7E	0	0
3	Wyzwolenia / Iranka-Osmeckiego 06	9E	0	0
3	Wyzwolenia / Krakowska 12	15E	0	1
3	Krakowska / Ceramiczna 12	13S	0	0
3	Krakowska granica 18	17S	1	1
3	Krakowska cmentarz 09	10S	0	0
3	Wyzwolenia / Mikołajczyka 09	16E	1	0
3	Wyzwolenia kościół 05	12E	0	1
3	Marszałkowska 01	4W	0	0
3	Pl. Wolności 01	2C	1	0
3	Rejtana / Kustronia 03	144A	0	0
3	Rejtana / Kopisto 07	80A	0	0
3	Sikorskiego / Powst. Warszawy 02	134A	1	0
3	Łukasiewicza pętla 08	98A	1	1
4	Krakowska granica 18	17S	1	1
4	Krakowska cmentarz 09	10S	0	0
4	Krakowska / Mielecka 07	8S	1	0
4	Krakowska szpital 03	4S	0	1
4	Piłsudskiego U. Marszałkowski 05	48S	0	1
4	Cieplińskiego 02	5B	1	0
4	Dąbrowskiego park 02	9B	0	0
4	Dąbrowskiego / Boh. Westerplatte 08	13B	0	1
4	Podkarpacka / Wetlińska 05	20B	0	0
4	Podkarpacka / Wetlińska 06	21B	0	0
4	Podkarpacka Politechnika 01	16B	0	1
4	Dąbrowskiego Instytut Muzyki 07	14B	1	0
4	Dąbrowskiego park 01	10B	0	0
4	Cieplińskiego 01	6B	0	1
4	Krakowska Jedn. Wojskowa 02	3S	0	1
4	Krakowska galeria 06	7S	0	0
4	Krakowska / Ceramiczna 12	13S	0	0
4	Krakowska granica 18	17S	1	1
5	Podkarpacka / Wetlińska 06	21B	1	1
5	Podkarpacka Politechnika 01	16B	0	1
5	Powst. Warszawy Politechnika 04	151A	0	1
5	Podwisłocze / Powst. Warszawy 02	51A	1	0
5	Kopisto U. Skarbowy 03	127A	0	0
5	Rejtana Uniwersytet 06	87A	0	0
5	Rejtana / Kustronia 02	91A	0	1
5	Lwowska Jedn. Wojskowa 02	1D	1	0
5	Lwowska szpital 06	25D	0	0
5	Lwowska / Kr. Marysienki 10	29D	1	1
5	Lwowska / Bałtycka 09	40D	0	0
5	Lwowska szpital 05	36D	0	1
5	Lwowska Jedn. Wojskowa 01	4D	0	0
5	Rejtana / Kustronia 03	144A	0	1
5	Kopisto Uniwersytet 02	118A	1	0
5	Podwisłocze domki 01	57A	0	1
5	Powst. Warszawy / Hetmańska 03	24A	0	1
5	Podkarpacka / Wetlińska 05	20B	0	0
5	Podkarpacka / Wetlińska 06	21B	1	1
