# Supplementary material for: General two-level framework for demand-responsive transport optimization
Source: Sci Rep. 2026 Mar 22;16:14520. doi: 10.1038/s41598-026-44833-6 (PMC13149662; doi:10.1038/s41598-026-44833-6)
Supplement: Supplementary file 1 — Supplementary Information. [file 41598_2026_44833_MOESM1_ESM.zip › DRT_Data/Basic/CommonData/time_matrix_routes.csv]

code	21N	166N	15N	1F	2F	6B	5B	13B	14B	10B	9B	1B	2B	127A	118A	13S	8S	10S	7S	17S	3S	4S	40D	29D	4D	1D	36D	25D	98A	4W	1W	6E	1E	48S	3C	2D	2C	20B	21B	16B	51A	57A	24A	60A	63A	59A	56A	151A	83A
21N	0	158	164	476	637	521	555	480	496	463	469	537	537	280	196	916	832	834	691	970	595	696	362	344	279	324	313	229	377	656	582	774	674	552	474	348	398	663	593	618	289	369	358	170	247	298	254	425	166
166N	142	0	157	497	658	537	520	501	516	480	486	502	502	297	213	882	797	799	656	936	560	661	355	338	244	341	323	222	398	621	547	739	639	517	439	314	363	684	613	638	309	353	378	191	268	318	275	445	187
15N	218	76	0	573	778	409	391	576	592	542	548	374	374	319	236	753	668	670	527	807	432	532	198	181	115	270	149	65	474	493	419	610	510	388	310	185	234	760	689	714	385	409	454	266	344	394	351	521	262
1F	509	747	673	0	159	390	410	218	233	322	317	561	561	517	653	579	494	496	353	632	408	358	846	829	652	591	821	713	662	570	496	551	327	369	500	537	489	388	309	334	389	433	408	519	436	365	476	226	509
2F	396	554	559	104	0	428	479	104	120	262	257	626	626	426	562	685	600	603	459	739	579	464	757	740	674	656	708	624	549	631	557	658	433	476	665	602	555	266	195	220	276	320	223	406	323	252	362	113	395
6B	567	384	427	408	438	0	51	353	337	202	208	198	198	310	344	472	387	389	246	526	151	251	483	466	289	228	458	350	712	203	129	320	229	107	277	174	126	612	541	566	407	365	397	504	540	469	588	458	492
5B	562	452	496	357	387	68	0	302	285	151	156	266	266	259	413	540	455	458	314	594	219	320	552	534	358	296	527	419	698	271	197	389	298	176	311	242	195	561	490	515	356	314	346	491	489	418	528	407	479
13B	387	598	551	54	215	324	375	0	16	158	153	522	522	368	504	635	550	553	409	689	475	415	749	731	613	552	700	616	541	527	453	608	384	426	561	498	450	259	188	213	268	311	234	397	314	243	354	105	387
14B	404	583	567	71	232	308	359	17	0	143	137	506	506	352	488	652	567	569	426	706	459	431	765	748	598	536	716	632	557	511	437	624	400	416	545	482	435	275	204	229	284	328	218	414	331	260	370	121	403
10B	452	440	473	206	343	166	217	151	135	0	6	363	363	209	346	637	553	555	412	691	316	417	649	632	455	393	624	516	605	368	294	486	395	273	403	339	292	410	339	364	306	264	236	441	379	308	419	256	429
9B	446	445	478	200	338	171	222	146	129	5	0	369	369	215	351	643	558	560	417	697	321	422	654	637	460	398	629	521	600	374	299	491	427	278	408	345	297	404	333	358	311	269	231	446	373	302	413	250	434
1B	623	440	483	612	643	273	256	558	541	407	412	0	0	468	400	617	533	535	392	671	296	397	539	522	345	284	514	406	768	357	283	475	375	253	175	230	194	816	746	771	562	520	602	560	637	606	644	662	548
2B	623	440	483	612	643	273	256	558	541	407	412	3	0	468	400	617	533	535	392	671	296	397	539	522	345	284	514	406	768	357	283	475	375	253	175	230	194	816	746	771	562	520	602	560	637	606	644	662	548
127A	294	231	264	457	597	337	480	431	414	279	285	463	463	0	136	842	757	759	616	896	521	621	462	445	285	253	413	329	439	582	508	699	599	477	399	274	323	644	573	598	228	186	338	231	309	271	316	405	220
118A	353	247	280	445	584	325	376	418	402	267	273	483	483	84	0	797	712	715	571	851	476	576	478	461	301	270	429	345	498	528	454	645	554	432	420	290	343	632	561	586	215	173	326	291	330	259	370	393	279
13S	918	757	801	626	567	451	434	626	642	585	590	571	571	693	718	0	161	97	308	189	453	248	856	839	663	601	832	723	1085	490	506	319	350	380	548	547	500	788	717	742	798	748	745	878	845	773	884	635	866
8S	756	596	639	465	406	290	273	465	480	423	429	410	410	532	556	207	0	125	147	261	292	87	695	678	501	440	670	562	923	419	345	236	188	218	387	386	338	627	556	581	637	587	584	716	683	612	723	474	704
10S	821	661	704	530	471	355	337	529	545	488	494	474	474	597	621	144	65	0	211	198	357	152	760	743	566	504	735	627	988	393	410	222	253	283	452	450	403	691	621	646	701	651	648	781	748	677	788	538	769
7S	790	665	709	499	440	360	342	498	514	493	499	479	479	601	626	226	141	143	0	280	362	157	765	747	571	509	740	632	943	409	415	238	258	288	456	455	408	660	590	615	670	656	617	786	717	646	757	507	774
17S	1035	875	918	744	685	569	551	744	759	702	708	689	689	811	835	259	279	214	426	0	571	366	974	957	780	719	949	841	1202	608	624	436	467	497	666	665	617	609	641	704	916	866	862	995	962	891	1002	753	983
3S	672	489	533	423	364	183	166	423	439	317	322	303	303	425	450	321	236	239	95	375	0	101	588	571	395	333	563	455	817	350	238	303	79	111	280	279	232	585	514	539	595	480	512	609	641	570	681	432	597
4S	669	508	552	377	318	202	185	377	393	336	342	322	322	444	469	279	194	196	53	332	205	0	608	590	414	352	583	475	836	332	258	290	101	131	299	298	251	539	468	494	549	499	496	629	596	525	635	386	617
40D	385	243	286	739	888	518	501	743	786	652	657	483	483	486	403	862	778	780	637	916	541	642	0	34	225	380	112	209	582	602	528	720	620	498	420	294	344	927	856	881	552	576	621	433	511	561	518	688	429
29D	390	248	291	745	893	523	506	748	791	657	662	488	488	491	408	868	783	785	642	921	546	647	25	0	230	385	117	214	587	607	533	725	625	503	425	299	349	932	861	886	557	581	626	438	516	566	523	693	434
4D	304	176	209	632	663	293	276	578	561	427	432	258	258	335	198	638	553	555	412	691	316	417	407	390	0	188	358	274	565	377	303	495	395	273	195	69	119	837	766	791	414	371	524	358	435	457	442	591	346
1D	298	156	200	694	725	355	338	640	623	489	494	320	320	311	228	699	615	617	473	753	378	479	255	238	62	0	231	122	554	439	365	557	457	335	257	131	180	840	769	795	443	401	534	347	424	487	431	601	343
36D	273	131	174	628	776	406	389	631	674	540	545	371	371	374	291	750	666	668	525	804	429	530	230	213	113	268	0	97	529	490	416	608	508	386	308	182	232	815	744	769	440	464	509	321	399	449	406	576	317
25D	353	211	220	708	895	526	508	712	728	659	665	491	491	464	381	870	785	788	644	924	549	649	133	116	232	387	120	0	511	610	536	727	627	505	428	302	351	895	824	849	520	554	589	402	479	530	486	656	398
98A	235	393	398	536	696	714	733	539	555	596	591	715	715	498	389	1094	1010	1012	869	1148	773	874	596	579	514	506	548	463	0	834	760	952	852	730	652	526	576	723	652	677	348	392	417	229	264	357	314	484	219
4W	631	448	491	473	504	134	117	419	402	268	273	262	262	376	408	484	399	402	258	538	163	263	547	530	353	292	522	414	775	0	59	250	241	119	268	238	190	677	606	632	473	431	463	568	606	534	652	523	556
1W	705	522	565	547	578	208	191	493	476	342	347	336	336	450	482	481	350	399	332	535	237	338	621	604	427	366	596	488	850	74	0	192	315	194	342	312	264	751	681	706	547	505	537	642	680	608	726	597	630
6E	812	661	705	520	462	356	338	520	536	489	495	475	475	597	622	427	339	345	201	481	294	207	761	743	567	505	736	628	965	334	411	0	120	284	452	451	404	682	611	637	692	652	639	782	739	668	779	529	770
1E	771	621	664	480	421	315	297	480	495	448	454	435	435	557	581	413	282	331	161	467	253	166	720	703	526	464	695	587	925	272	330	224	0	243	412	411	363	642	571	596	652	611	599	741	698	627	738	489	729
48S	561	378	421	411	441	72	54	356	340	205	211	192	192	314	338	420	335	337	194	474	98	199	477	460	283	221	452	344	705	201	127	319	177	0	281	168	120	615	544	569	410	368	400	498	543	472	582	461	486
3C	595	412	455	437	468	98	81	383	366	232	237	226	226	340	372	442	358	360	217	496	121	222	511	494	317	256	486	378	740	182	108	300	200	78	0	202	154	641	571	596	437	395	427	532	570	499	616	487	520
2D	393	210	254	563	593	224	206	509	492	357	363	189	189	307	171	568	483	486	342	622	247	347	309	292	116	54	284	176	538	308	234	425	325	203	126	0	49	767	696	721	386	344	497	330	408	430	415	613	319
2C	440	257	301	514	544	175	157	459	443	308	314	140	140	291	218	519	434	436	293	573	198	298	357	339	163	101	332	224	585	259	185	376	276	154	76	47	0	718	647	672	385	343	462	378	455	429	462	564	366
20B	464	622	628	176	337	512	563	188	204	346	341	710	710	494	630	757	672	674	531	811	586	536	826	808	743	740	777	693	617	715	641	730	505	547	679	686	638	0	113	95	344	388	291	474	391	320	431	181	464
21B	535	693	698	247	365	583	634	259	275	417	412	781	781	565	701	828	743	731	602	882	657	607	896	879	814	810	848	763	688	786	711	800	576	618	749	757	709	71	0	166	415	459	362	545	462	391	502	252	535
16B	369	527	533	81	242	417	468	93	109	251	246	615	615	399	536	662	577	580	436	716	491	441	731	713	648	645	682	598	523	620	546	635	410	452	584	591	544	204	133	0	250	293	196	379	296	225	336	87	369
51A	183	380	346	224	385	404	455	228	244	285	280	562	562	149	286	805	720	722	579	859	554	584	544	527	434	403	495	411	336	606	532	778	553	511	498	423	422	411	340	366	0	43	105	193	110	39	149	172	182
57A	230	337	370	271	432	360	411	275	291	302	308	518	518	106	242	852	767	770	626	906	511	632	568	551	391	360	519	435	383	563	489	681	601	468	455	380	379	459	388	413	42	0	153	240	157	86	197	220	230
24A	310	468	474	119	280	446	497	122	138	281	276	644	644	341	477	699	615	617	474	753	528	479	672	655	589	594	623	539	464	649	575	672	448	490	613	547	573	306	235	260	191	235	0	320	237	166	277	67	310
60A	150	308	314	306	467	506	557	310	326	367	362	646	646	268	319	887	802	804	661	941	656	666	512	495	429	437	463	379	304	709	634	860	635	613	583	457	506	493	422	448	118	162	187	0	77	128	84	254	150
63A	73	231	237	389	550	567	586	393	409	450	445	569	569	351	242	948	863	865	722	1002	627	727	435	417	352	359	386	302	226	688	614	805	705	583	505	380	429	576	505	530	201	245	270	83	0	211	167	337	73
59A	144	302	308	333	494	532	584	337	352	394	388	640	640	295	313	913	829	831	688	967	698	693	506	488	423	431	457	373	298	759	685	876	662	654	577	451	500	520	449	474	145	189	214	154	71	0	111	281	144
56A	187	414	351	221	382	421	472	225	241	282	277	596	596	184	320	802	717	720	576	856	572	581	549	531	468	437	500	416	340	624	550	775	550	528	532	457	456	408	338	363	34	77	103	197	114	43	0	170	187
151A	282	440	446	160	321	414	465	164	179	275	270	612	612	313	449	741	656	658	515	794	564	520	644	627	561	566	595	511	436	617	542	713	489	521	595	529	519	347	276	301	163	206	110	292	209	138	249	0	282
83A	177	278	311	433	594	495	514	436	452	437	442	496	496	253	169	875	790	793	649	929	554	655	509	491	349	287	460	376	322	615	541	733	632	511	433	307	356	620	549	574	245	247	314	115	195	254	211	381	0
80A	216	235	268	460	621	463	471	464	480	405	411	454	454	255	127	833	748	751	607	887	512	612	466	449	306	245	418	333	361	573	499	690	590	468	391	265	314	647	576	601	272	264	341	154	231	282	238	408	142
91A	359	216	260	643	674	304	287	589	572	438	443	269	269	371	288	649	564	566	423	702	327	428	316	298	122	60	291	183	614	388	314	506	406	284	206	80	130	848	777	802	503	461	595	407	484	547	491	694	403
144A	321	268	301	543	668	409	395	502	485	351	356	377	377	235	99	756	671	674	530	810	435	536	416	399	222	160	391	283	466	496	422	614	514	392	314	181	237	730	660	685	314	272	425	258	336	358	343	492	246
87A	278	236	269	560	671	377	359	505	488	354	359	342	342	238	166	721	636	639	495	775	400	500	388	371	194	133	363	255	545	461	387	578	478	356	279	153	202	747	676	701	330	288	441	327	404	374	411	508	326
134A	161	319	324	443	604	640	659	447	462	504	498	641	641	405	315	1020	935	938	794	1074	699	800	522	505	439	432	473	389	196	760	686	878	778	656	578	452	501	630	559	584	255	299	324	155	133	258	221	391	145
95A	199	357	362	499	660	678	697	503	519	560	555	679	679	462	353	1058	974	976	832	1112	737	838	560	543	478	470	511	427	211	798	724	916	816	694	616	490	540	687	616	641	312	356	381	193	228	321	278	448	183
11F	567	620	664	276	217	314	297	276	291	324	319	434	434	556	581	452	367	370	226	506	325	231	719	702	526	464	695	586	721	443	369	425	200	243	411	410	363	438	367	392	448	491	395	577	494	423	534	285	567
14F	500	627	664	209	150	325	345	209	224	257	252	441	441	452	588	459	374	377	233	513	343	238	726	709	533	471	702	593	654	450	376	432	207	250	436	417	370	371	300	325	381	424	328	510	427	356	467	218	500
1G	653	549	593	362	303	243	226	362	377	377	382	363	363	485	510	348	263	265	155	402	254	160	648	631	455	393	624	515	807	372	298	297	129	172	340	339	292	524	453	478	533	577	480	670	580	509	620	371	653
4G	675	492	535	425	366	186	168	425	441	319	325	306	306	428	452	323	239	241	98	377	197	103	591	574	397	335	566	458	819	315	241	296	72	114	283	282	234	587	516	541	524	482	514	612	644	572	683	434	600
9E	919	758	802	627	568	452	435	627	643	586	591	572	572	694	719	294	162	212	309	348	454	249	857	840	664	602	833	724	1086	371	429	277	351	381	549	548	501	789	718	743	799	749	746	879	846	774	885	636	867
15E	801	640	684	509	450	335	317	509	525	468	474	454	454	576	601	176	45	94	191	230	337	132	740	722	546	484	715	607	968	312	390	140	233	263	431	430	383	671	600	626	681	631	628	761	728	657	767	518	749
16E	811	651	694	520	461	345	327	520	535	478	484	465	465	587	611	186	55	104	202	240	347	142	750	733	556	494	725	617	978	301	359	130	243	273	442	441	393	681	611	636	691	641	638	771	738	667	778	528	759
12E	839	656	700	558	499	342	325	557	573	476	481	470	470	584	617	278	146	195	239	332	371	233	755	738	562	500	730	622	984	208	267	37	157	328	489	446	399	719	649	674	681	639	671	776	776	705	816	566	764
7E	770	588	631	613	554	274	257	559	542	407	413	401	401	516	548	382	250	299	294	436	303	299	687	670	493	431	662	554	915	140	198	92	212	259	407	377	330	775	704	729	613	571	603	708	745	674	792	622	696
[truncated: 15 more columns]
