# Supplementary material for: General two-level framework for demand-responsive transport optimization
Source: Sci Rep. 2026 Mar 22;16:14520. doi: 10.1038/s41598-026-44833-6 (PMC13149662; doi:10.1038/s41598-026-44833-6)
Supplement: Supplementary file 1 — Supplementary Information. [file 41598_2026_44833_MOESM1_ESM.zip › DRT_Data/Extended/CommonData/changes.csv]

start_bs_code	stop_bs_code	change1_bs_code	change2_bs_code
0	5	46	-1
0	6	47	-1
0	7	47	-1
0	8	42	-1
0	9	46	-1
0	10	47	-1
0	11	45	-1
0	12	42	-1
0	13	42	-1
0	14	27	-1
0	15	63	-1
0	16	43	9
0	17	63	-1
0	18	42	5
0	19	63	-1
0	20	42	5
0	21	42	5
0	24	22	-1
0	25	42	-1
0	28	63	-1
0	29	63	-1
0	30	63	-1
0	33	46	9
0	34	44	-1
0	35	44	-1
0	36	43	-1
0	37	42	-1
0	38	42	-1
0	39	42	-1
0	40	42	-1
0	41	27	-1
0	48	47	-1
0	49	43	-1
0	50	42	-1
0	51	27	-1
0	52	42	-1
0	53	63	-1
0	54	63	-1
0	59	63	-1
0	60	63	-1
0	61	63	-1
0	62	63	-1
1	5	43	-1
1	6	45	-1
1	7	45	-1
1	8	43	-1
1	9	43	-1
1	10	45	-1
1	11	47	-1
1	12	43	-1
1	13	42	-1
1	14	42	-1
1	15	63	-1
1	16	42	9
1	17	63	-1
1	18	42	9
1	19	63	-1
1	20	43	5
1	21	42	9
1	24	42	-1
1	25	42	-1
1	28	63	-1
1	29	63	-1
1	30	63	-1
1	33	42	9
1	34	44	-1
1	35	47	-1
1	36	43	-1
1	37	42	-1
1	38	42	-1
1	39	42	-1
1	40	42	-1
1	41	42	-1
1	48	47	-1
1	49	43	-1
1	50	42	-1
1	51	46	-1
1	52	42	-1
1	53	63	-1
1	54	63	-1
1	59	63	-1
1	60	63	-1
1	61	63	-1
1	62	63	-1
2	5	46	-1
2	6	47	-1
2	7	47	-1
2	8	46	-1
2	9	46	-1
2	10	47	-1
2	11	45	-1
2	12	42	-1
2	13	42	-1
2	14	27	-1
2	15	63	-1
2	16	46	9
2	17	63	-1
2	18	42	9
2	19	63	-1
2	20	42	5
2	21	46	9
2	24	22	-1
2	25	42	-1
2	28	63	-1
2	29	63	-1
2	30	63	-1
2	33	46	9
2	34	44	-1
2	35	44	-1
2	36	43	-1
2	37	42	-1
2	38	42	-1
2	39	42	-1
2	40	42	-1
2	41	27	-1
2	48	47	-1
2	49	43	-1
2	50	42	-1
2	51	23	-1
2	52	42	-1
2	53	63	-1
2	54	63	-1
2	59	63	-1
2	60	63	-1
2	61	63	-1
2	62	63	-1
3	5	42	-1
3	6	47	-1
3	7	47	-1
3	8	42	-1
3	9	42	-1
3	10	47	-1
3	11	44	-1
3	12	42	-1
3	13	47	-1
3	14	26	-1
3	15	63	-1
3	16	63	17
3	17	63	-1
3	18	63	19
3	19	63	-1
3	20	63	19
3	21	63	17
3	24	27	-1
3	25	47	-1
3	28	63	-1
3	29	63	-1
3	30	63	-1
3	33	63	17
3	34	47	-1
3	35	47	-1
3	36	63	-1
3	37	42	-1
3	38	42	-1
3	39	42	-1
3	40	47	-1
3	41	26	-1
3	48	45	-1
3	49	63	-1
3	50	47	-1
3	51	63	-1
3	52	47	-1
3	53	63	-1
3	54	63	-1
3	59	63	-1
3	60	63	-1
3	61	63	-1
3	62	63	-1
4	5	46	-1
4	6	47	-1
4	7	47	-1
4	8	46	-1
4	9	46	-1
4	10	47	-1
4	11	47	-1
4	12	42	-1
4	13	47	-1
4	14	23	-1
4	15	63	-1
4	16	42	8
4	17	63	-1
4	18	46	5
4	19	63	-1
4	20	46	5
4	21	42	8
4	24	27	-1
4	25	47	-1
4	28	63	-1
4	29	63	-1
4	30	63	-1
4	33	42	8
4	34	47	-1
4	35	47	-1
4	36	43	-1
4	37	42	-1
4	38	42	-1
4	39	42	-1
4	40	47	-1
4	41	23	-1
4	48	47	-1
4	49	43	-1
4	50	47	-1
4	51	26	-1
4	52	47	-1
4	53	63	-1
4	54	63	-1
4	59	63	-1
4	60	63	-1
4	61	63	-1
4	62	63	-1
5	0	42	-1
5	1	42	-1
5	2	42	-1
5	3	42	-1
5	4	42	-1
5	11	7	-1
5	13	51	-1
5	14	51	-1
5	22	51	-1
5	23	51	-1
5	24	51	-1
5	25	51	-1
5	26	51	-1
5	27	51	-1
5	28	49	-1
5	29	17	-1
5	30	49	-1
5	31	46	-1
5	32	42	-1
5	34	51	-1
5	35	51	-1
5	40	51	-1
5	41	51	-1
5	44	6	-1
5	45	10	-1
5	47	51	-1
5	48	51	-1
5	50	36	-1
5	52	36	-1
5	53	36	-1
5	54	49	-1
5	55	42	-1
5	56	42	-1
5	57	42	-1
5	58	42	-1
5	59	36	-1
5	60	36	-1
5	61	17	-1
5	62	17	-1
5	63	42	-1
6	0	44	-1
6	1	44	-1
6	2	44	-1
6	3	47	-1
6	4	47	-1
6	12	5	-1
6	13	47	-1
6	14	47	-1
6	22	44	-1
6	23	44	-1
6	24	47	-1
6	25	47	-1
6	26	47	-1
6	27	44	-1
6	28	35	-1
6	29	52	-1
6	30	35	-1
6	31	47	-1
6	32	47	-1
6	36	8	-1
6	40	47	-1
6	41	47	-1
6	42	47	-1
6	43	44	-1
6	46	47	-1
6	49	9	-1
6	51	47	-1
6	53	50	-1
6	54	35	-1
6	55	47	-1
6	56	47	-1
6	57	47	-1
6	58	47	-1
6	59	35	-1
6	60	35	-1
6	61	35	-1
6	62	35	-1
6	63	50	-1
7	0	44	-1
7	1	47	-1
7	2	44	-1
7	3	47	-1
7	4	44	-1
7	12	5	-1
7	13	47	-1
7	14	47	-1
7	22	45	-1
7	23	44	-1
7	24	47	-1
7	25	47	-1
7	26	44	-1
7	27	44	-1
7	28	35	-1
7	29	35	-1
7	30	35	-1
7	31	44	-1
7	32	47	-1
7	36	8	-1
7	40	47	-1
7	41	47	-1
7	42	47	-1
7	43	47	-1
7	46	45	-1
7	49	9	-1
7	51	47	-1
7	53	50	-1
7	54	50	-1
7	55	47	-1
7	56	44	-1
7	57	44	-1
7	58	47	-1
7	59	50	-1
7	60	50	-1
7	61	50	-1
7	62	35	-1
7	63	52	-1
8	0	42	-1
8	1	42	-1
8	2	42	-1
8	3	42	-1
8	4	42	-1
8	11	7	-1
8	13	51	-1
8	14	51	-1
8	22	51	-1
8	23	51	-1
8	24	51	-1
8	25	51	-1
8	26	51	-1
8	27	51	-1
8	28	49	-1
8	29	17	-1
8	30	51	-1
8	31	42	-1
8	32	42	-1
8	34	51	-1
8	35	51	-1
8	40	51	-1
8	41	51	-1
8	44	6	-1
8	45	10	-1
8	47	51	-1
8	48	51	-1
8	50	36	-1
8	52	36	-1
8	53	49	-1
8	54	36	-1
8	55	42	-1
8	56	42	-1
8	57	42	-1
8	58	42	-1
8	59	49	-1
8	60	36	-1
8	61	17	-1
8	62	17	-1
8	63	42	-1
9	0	42	-1
9	1	42	-1
9	2	42	-1
9	3	42	-1
9	4	42	-1
9	11	7	-1
9	13	51	-1
9	14	51	-1
9	22	51	-1
9	23	51	-1
9	24	51	-1
9	25	51	-1
9	26	51	-1
9	27	51	-1
9	28	49	-1
9	29	17	-1
9	30	49	-1
9	31	46	-1
9	32	42	-1
9	34	51	-1
9	35	49	-1
9	40	51	-1
9	41	51	-1
9	44	6	-1
9	45	6	-1
9	47	51	-1
9	48	36	-1
9	50	51	-1
9	52	36	-1
9	53	49	-1
9	54	49	-1
9	55	42	-1
9	56	46	-1
9	57	46	-1
9	58	42	-1
9	59	49	-1
9	60	49	-1
9	61	17	-1
9	62	17	-1
9	63	42	-1
10	0	44	-1
10	1	47	-1
10	2	44	-1
10	3	47	-1
10	4	47	-1
10	12	9	-1
10	13	47	-1
10	14	47	-1
10	22	44	-1
10	23	45	-1
10	24	47	-1
10	25	47	-1
10	26	44	-1
10	27	44	-1
10	28	35	-1
10	29	35	-1
10	30	35	-1
10	31	47	-1
10	32	47	-1
10	36	8	-1
10	40	47	-1
10	41	47	-1
10	42	47	-1
10	43	47	-1
10	46	44	-1
10	49	9	-1
10	51	47	-1
10	53	48	-1
10	54	52	-1
10	55	47	-1
10	56	44	-1
10	57	44	-1
10	58	47	-1
10	59	35	-1
10	60	35	-1
10	61	35	-1
10	62	35	-1
10	63	35	-1
11	0	44	-1
11	1	47	-1
11	2	44	-1
11	3	47	-1
11	4	47	-1
11	5	6	-1
11	8	7	-1
11	9	7	-1
11	12	6	8
11	13	47	-1
11	14	47	-1
11	15	34	-1
11	16	6	-1
11	17	34	-1
11	18	6	-1
11	19	34	-1
11	20	6	-1
11	21	6	-1
11	22	45	-1
11	23	45	-1
11	24	47	-1
11	25	47	-1
11	26	44	-1
11	27	45	-1
11	28	34	-1
11	29	34	-1
11	30	34	-1
11	31	47	-1
11	32	47	-1
11	33	6	-1
11	36	34	-1
11	37	6	-1
11	38	7	-1
11	39	6	-1
11	40	47	-1
11	41	47	-1
11	42	45	-1
11	43	47	-1
11	46	44	-1
11	49	34	-1
11	51	47	-1
11	53	34	-1
11	54	34	-1
11	55	47	-1
11	56	47	-1
11	57	47	-1
11	58	47	-1
11	59	34	-1
11	60	34	-1
11	61	34	-1
11	62	34	-1
11	63	34	-1
12	0	42	-1
12	1	43	-1
12	2	46	-1
12	3	42	-1
12	4	43	-1
12	6	5	-1
12	7	9	-1
12	10	9	-1
12	11	36	35
12	13	51	-1
12	14	51	-1
12	15	5	-1
12	16	5	-1
12	17	5	-1
12	18	5	-1
12	19	9	-1
12	20	5	-1
12	21	5	-1
12	22	51	-1
12	23	51	-1
12	24	51	-1
12	25	51	-1
12	26	51	-1
12	27	51	-1
12	28	36	-1
12	29	36	-1
12	30	36	-1
12	31	43	-1
12	32	42	-1
12	33	5	-1
12	34	36	-1
12	35	36	-1
12	37	51	-1
12	38	51	-1
12	39	51	-1
12	40	51	-1
12	41	51	-1
12	44	42	-1
12	45	42	-1
12	47	51	-1
12	48	51	-1
12	50	36	-1
12	52	51	-1
12	53	36	-1
12	54	36	-1
12	55	42	-1
12	56	46	-1
12	57	43	-1
12	58	42	-1
12	59	51	-1
12	60	51	-1
12	61	36	-1
12	62	36	-1
12	63	42	-1
13	0	47	-1
13	1	26	-1
13	2	47	-1
13	3	23	-1
13	4	22	-1
13	5	42	-1
13	6	52	-1
13	7	52	-1
13	8	42	-1
13	9	42	-1
13	10	52	-1
13	11	52	-1
13	12	42	-1
13	15	52	-1
13	16	38	-1
13	17	52	-1
13	18	38	-1
13	19	52	-1
13	20	38	-1
13	21	38	-1
13	28	51	-1
13	29	52	-1
13	30	52	-1
13	31	22	-1
13	32	23	-1
13	33	39	-1
13	34	52	-1
13	35	52	-1
13	36	52	-1
13	43	22	-1
13	44	52	-1
13	45	52	-1
13	46	22	-1
13	48	52	-1
13	49	51	-1
13	53	51	-1
13	54	51	-1
13	55	23	-1
13	56	22	-1
13	57	22	-1
13	58	23	-1
13	59	52	-1
13	60	52	-1
13	61	52	-1
13	62	52	-1
13	63	52	-1
14	0	47	-1
14	1	47	-1
14	2	47	-1
14	3	42	-1
14	4	42	-1
14	5	42	-1
14	6	52	-1
14	7	52	-1
14	8	42	-1
14	9	42	-1
14	10	52	-1
14	11	50	-1
14	12	42	-1
14	15	39	-1
14	16	37	-1
14	17	37	-1
14	18	37	-1
14	19	37	-1
14	20	37	-1
14	21	37	-1
14	28	51	-1
14	29	50	-1
14	30	52	-1
14	31	42	-1
14	32	42	-1
14	33	39	-1
14	34	52	-1
14	35	52	-1
14	36	42	-1
14	43	42	-1
14	44	47	-1
14	45	47	-1
14	46	42	-1
14	48	47	-1
14	49	42	-1
14	53	51	-1
14	54	51	-1
14	55	42	-1
14	56	42	-1
14	57	42	-1
14	58	42	-1
14	59	50	-1
14	60	50	-1
14	61	52	-1
14	62	50	-1
14	63	42	-1
15	0	63	-1
15	1	63	-1
15	2	63	-1
15	3	63	-1
15	4	63	-1
15	11	7	-1
15	12	5	-1
15	13	37	-1
15	14	51	-1
15	22	52	-1
15	23	50	-1
15	24	50	-1
15	25	50	-1
15	26	52	-1
15	27	52	-1
15	31	63	-1
15	32	63	-1
15	40	37	-1
15	41	51	-1
15	42	51	-1
15	43	51	-1
15	44	10	-1
15	45	10	-1
15	46	51	-1
15	47	7	-1
15	55	63	-1
15	56	63	-1
15	57	63	-1
15	58	63	-1
16	0	6	44
16	1	7	47
16	2	6	44
16	3	10	47
16	4	6	45
16	11	6	-1
16	12	5	-1
16	13	39	-1
16	14	37	-1
16	22	37	-1
16	23	37	-1
16	24	37	-1
16	25	37	-1
16	26	38	-1
16	27	37	-1
16	28	17	-1
16	29	17	-1
16	30	15	-1
16	31	10	44
16	32	10	47
16	34	6	-1
16	35	6	-1
16	36	8	-1
16	40	39	-1
16	41	37	-1
16	42	5	-1
16	43	9	-1
16	44	6	-1
16	45	6	-1
16	46	9	-1
16	47	6	-1
16	48	6	-1
16	49	8	-1
16	50	10	-1
16	51	8	-1
16	52	6	-1
16	53	17	-1
16	54	17	-1
16	55	10	47
16	56	6	45
16	57	10	44
16	58	10	47
16	59	15	-1
16	60	15	-1
16	61	17	-1
16	62	17	-1
16	63	15	-1
17	0	63	-1
17	1	63	-1
17	2	63	-1
17	3	63	-1
17	4	63	-1
17	11	6	-1
17	12	8	-1
17	13	39	-1
17	14	51	-1
17	22	52	-1
17	23	52	-1
17	24	50	-1
17	25	50	-1
17	26	50	-1
17	27	52	-1
17	31	63	-1
17	32	63	-1
17	40	37	-1
17	41	51	-1
17	42	51	-1
17	43	49	-1
17	44	6	-1
17	45	6	-1
17	46	49	-1
17	47	7	-1
17	55	63	-1
17	56	63	-1
17	57	63	-1
17	58	63	-1
18	0	10	47
18	1	6	47
18	2	10	47
18	3	6	45
18	4	15	63
18	11	6	-1
18	12	8	-1
18	13	37	-1
18	14	37	-1
18	22	39	-1
18	23	39	-1
18	24	39	-1
18	25	39	-1
18	26	39	-1
18	27	39	-1
18	28	15	-1
18	29	15	-1
18	30	15	-1
18	31	15	63
18	32	6	45
18	34	6	-1
18	35	6	-1
18	36	15	-1
18	40	39	-1
18	41	37	-1
18	42	5	-1
18	43	5	-1
18	44	10	-1
18	45	6	-1
18	46	8	-1
18	47	7	-1
18	48	6	-1
18	49	15	-1
18	50	6	-1
18	51	15	-1
18	52	6	-1
18	53	15	-1
18	54	15	-1
18	55	6	45
18	56	15	63
18	57	15	63
18	58	6	45
18	59	15	-1
18	60	15	-1
18	61	15	-1
18	62	15	-1
18	63	15	-1
19	0	63	-1
19	1	63	-1
19	2	63	-1
19	3	63	-1
19	4	63	-1
19	11	7	-1
19	12	5	-1
19	13	37	-1
19	14	51	-1
19	22	50	-1
19	23	52	-1
19	24	50	-1
19	25	50	-1
19	26	52	-1
19	27	52	-1
19	31	63	-1
19	32	63	-1
19	40	37	-1
19	41	51	-1
19	42	51	-1
19	43	51	-1
19	44	6	-1
19	45	6	-1
19	46	51	-1
19	47	6	-1
19	55	63	-1
19	56	63	-1
19	57	63	-1
19	58	63	-1
20	0	10	47
20	1	6	47
20	2	10	47
20	3	6	47
20	4	15	63
20	11	6	-1
20	12	8	-1
20	13	39	-1
20	14	37	-1
20	22	39	-1
20	23	39	-1
20	24	39	-1
20	25	39	-1
20	26	39	-1
20	27	37	-1
20	28	15	-1
20	29	15	-1
20	30	15	-1
20	31	15	63
20	32	6	45
20	34	6	-1
20	35	6	-1
20	36	19	-1
20	40	37	-1
20	41	37	-1
20	42	5	-1
20	43	5	-1
20	44	10	-1
20	45	10	-1
20	46	8	-1
20	47	7	-1
20	48	6	-1
20	49	19	-1
20	50	6	-1
20	51	15	-1
20	52	6	-1
20	53	15	-1
20	54	15	-1
20	55	6	45
20	56	15	63
20	57	15	63
20	58	6	45
20	59	15	-1
20	60	15	-1
20	61	15	-1
20	62	15	-1
20	63	15	-1
21	0	6	44
21	1	7	47
21	2	6	44
21	3	10	47
21	4	6	45
21	11	6	-1
21	12	5	-1
21	13	39	-1
21	14	37	-1
21	22	37	-1
21	23	37	-1
21	24	37	-1
21	25	37	-1
21	26	37	-1
21	27	37	-1
21	28	17	-1
21	29	15	-1
21	30	15	-1
21	31	6	45
21	32	10	47
21	34	6	-1
21	35	6	-1
21	36	8	-1
21	40	37	-1
21	41	37	-1
21	42	8	-1
21	43	8	-1
21	44	10	-1
21	45	6	-1
21	46	9	-1
21	47	6	-1
21	48	6	-1
21	49	8	-1
21	50	10	-1
21	51	8	-1
21	52	6	-1
21	53	17	-1
21	54	17	-1
21	55	10	47
21	56	10	44
21	57	10	44
21	58	10	47
21	59	15	-1
21	60	15	-1
21	61	17	-1
21	62	17	-1
21	63	15	-1
22	5	42	-1
22	6	52	-1
22	7	52	-1
22	8	42	-1
22	9	42	-1
22	10	52	-1
22	11	50	-1
22	12	43	-1
22	15	63	-1
22	16	38	-1
22	17	63	-1
22	18	37	-1
22	19	63	-1
22	20	39	-1
22	21	38	-1
22	28	51	-1
22	29	63	-1
22	30	51	-1
22	33	38	-1
22	34	51	-1
22	35	51	-1
22	36	43	-1
22	48	51	-1
22	49	51	-1
22	53	51	-1
22	54	51	-1
22	59	63	-1
22	60	63	-1
22	61	63	-1
22	62	63	-1
23	5	43	-1
23	6	52	-1
23	7	52	-1
23	8	42	-1
23	9	42	-1
23	10	52	-1
23	11	50	-1
23	12	43	-1
23	15	63	-1
23	16	38	-1
23	17	63	-1
23	18	39	-1
23	19	63	-1
23	20	37	-1
23	21	38	-1
23	28	51	-1
23	29	63	-1
23	30	51	-1
23	33	38	-1
23	34	51	-1
23	35	51	-1
23	36	43	-1
23	48	51	-1
23	49	51	-1
23	53	51	-1
23	54	51	-1
23	59	63	-1
23	60	63	-1
23	61	63	-1
23	62	63	-1
24	0	47	-1
24	1	47	-1
24	2	47	-1
24	3	42	-1
24	4	42	-1
24	5	42	-1
24	6	50	-1
24	7	52	-1
24	8	42	-1
24	9	42	-1
24	10	50	-1
24	11	50	-1
24	12	42	-1
24	15	51	-1
24	16	37	-1
24	17	51	-1
24	18	37	-1
24	19	51	-1
24	20	37	-1
24	21	37	-1
24	28	51	-1
24	29	51	-1
24	30	51	-1
24	31	42	-1
24	32	42	-1
24	33	37	-1
24	34	51	-1
24	35	51	-1
24	36	42	-1
24	43	51	-1
24	44	47	-1
24	45	47	-1
24	46	51	-1
24	48	51	-1
24	49	51	-1
24	53	51	-1
24	54	51	-1
24	55	42	-1
24	56	42	-1
24	57	42	-1
24	58	42	-1
24	59	51	-1
24	60	51	-1
24	61	51	-1
24	62	51	-1
24	63	42	-1
25	0	47	-1
25	1	22	-1
25	2	47	-1
25	3	22	-1
25	4	26	-1
25	5	42	-1
25	6	52	-1
25	7	52	-1
25	8	42	-1
25	9	42	-1
25	10	52	-1
25	11	50	-1
25	12	42	-1
25	15	51	-1
25	16	37	-1
25	17	51	-1
25	18	37	-1
25	19	51	-1
25	20	37	-1
25	21	37	-1
25	28	51	-1
25	29	51	-1
25	30	51	-1
25	31	26	-1
25	32	22	-1
25	33	37	-1
25	34	51	-1
25	35	51	-1
25	36	42	-1
25	43	27	-1
25	44	47	-1
25	45	47	-1
25	46	27	-1
25	48	51	-1
25	49	51	-1
25	53	51	-1
25	54	51	-1
25	55	23	-1
25	56	27	-1
25	57	26	-1
25	58	22	-1
25	59	51	-1
25	60	51	-1
25	61	51	-1
25	62	51	-1
25	63	27	-1
26	5	42	-1
26	6	52	-1
26	7	52	-1
26	8	43	-1
26	9	42	-1
26	10	52	-1
26	11	50	-1
26	12	43	-1
26	15	63	-1
26	16	37	-1
26	17	63	-1
26	18	39	-1
26	19	63	-1
26	20	37	-1
26	21	37	-1
26	28	51	-1
26	29	63	-1
26	30	51	-1
26	33	37	-1
26	34	51	-1
26	35	51	-1
26	36	46	-1
26	48	51	-1
26	49	51	-1
26	53	51	-1
26	54	51	-1
26	59	63	-1
26	60	63	-1
26	61	63	-1
26	62	63	-1
27	5	42	-1
27	6	52	-1
27	7	52	-1
27	8	42	-1
27	9	42	-1
27	10	52	-1
27	11	50	-1
27	12	43	-1
27	15	63	-1
27	16	39	-1
27	17	63	-1
27	18	39	-1
27	19	63	-1
27	20	37	-1
27	21	39	-1
27	28	51	-1
27	29	63	-1
27	30	51	-1
27	33	39	-1
27	34	51	-1
27	35	51	-1
27	36	43	-1
27	48	51	-1
27	49	51	-1
27	53	51	-1
27	54	51	-1
27	59	63	-1
27	60	63	-1
27	61	63	-1
27	62	63	-1
28	0	63	-1
28	1	63	-1
28	2	63	-1
28	3	63	-1
28	4	63	-1
28	5	19	-1
28	6	34	-1
28	7	34	-1
28	8	49	-1
28	9	19	-1
28	10	34	-1
28	11	50	-1
28	12	36	-1
28	13	50	-1
28	14	50	-1
28	16	17	-1
28	18	19	-1
28	20	19	-1
28	21	17	-1
28	22	50	-1
28	23	52	-1
28	24	50	-1
28	25	50	-1
28	26	50	-1
28	27	50	-1
28	31	63	-1
28	32	63	-1
28	33	17	-1
28	37	52	-1
28	38	52	-1
28	39	52	-1
28	40	50	-1
28	41	50	-1
28	42	52	-1
28	43	49	-1
28	44	34	-1
28	45	34	-1
28	46	49	-1
28	47	34	-1
28	55	63	-1
28	56	63	-1
28	57	63	-1
28	58	63	-1
29	0	63	-1
29	1	63	-1
29	2	63	-1
29	3	63	-1
29	4	63	-1
29	5	49	-1
29	6	34	-1
29	7	34	-1
29	8	36	-1
29	9	36	-1
29	10	34	-1
29	11	35	-1
29	12	36	-1
29	13	51	-1
29	14	51	-1
29	16	19	-1
29	18	17	-1
29	20	17	-1
29	21	17	-1
29	22	52	-1
29	23	50	-1
29	24	50	-1
29	25	50	-1
29	26	50	-1
29	27	52	-1
29	31	63	-1
29	32	63	-1
29	33	17	-1
29	37	51	-1
29	38	51	-1
29	39	51	-1
29	40	51	-1
29	41	51	-1
29	42	51	-1
29	43	36	-1
29	44	34	-1
29	45	34	-1
29	46	36	-1
29	47	51	-1
29	55	63	-1
29	56	63	-1
29	57	63	-1
29	58	63	-1
30	0	63	-1
30	1	63	-1
30	2	63	-1
30	3	63	-1
30	4	63	-1
30	5	15	-1
30	6	19	-1
30	7	17	-1
30	8	51	-1
30	9	51	-1
30	10	19	-1
30	11	35	-1
30	12	36	-1
30	13	51	-1
30	14	51	-1
30	16	17	-1
30	18	15	-1
30	20	15	-1
30	21	17	-1
30	22	63	-1
30	23	63	-1
30	24	52	-1
30	25	50	-1
30	26	63	-1
30	27	63	-1
30	31	63	-1
30	32	63	-1
30	33	17	-1
30	37	15	-1
30	38	17	-1
30	39	15	-1
30	40	51	-1
30	41	51	-1
30	42	51	-1
30	43	36	-1
30	44	63	-1
30	45	63	-1
30	46	51	-1
30	47	63	-1
30	55	63	-1
30	56	63	-1
30	57	63	-1
30	58	63	-1
31	5	46	-1
31	6	47	-1
31	7	47	-1
31	8	46	-1
31	9	46	-1
31	10	47	-1
31	11	47	-1
31	12	42	-1
31	13	47	-1
31	14	23	-1
31	15	63	-1
31	16	42	8
31	17	63	-1
31	18	46	5
31	19	63	-1
31	20	42	9
31	21	42	8
31	24	27	-1
31	25	47	-1
31	28	63	-1
31	29	63	-1
31	30	63	-1
31	33	43	9
31	34	47	-1
31	35	47	-1
31	36	43	-1
31	37	42	-1
31	38	42	-1
31	39	42	-1
31	40	47	-1
31	41	23	-1
31	48	47	-1
31	49	43	-1
31	50	47	-1
31	51	26	-1
31	52	47	-1
31	53	63	-1
31	54	63	-1
31	59	63	-1
31	60	63	-1
31	61	63	-1
31	62	63	-1
32	5	42	-1
32	6	47	-1
32	7	47	-1
32	8	42	-1
32	9	46	-1
32	10	47	-1
32	11	44	-1
32	12	42	-1
32	13	47	-1
32	14	26	-1
32	15	63	-1
32	16	63	17
32	17	63	-1
32	18	63	19
32	19	63	-1
32	20	63	19
32	21	63	17
32	24	26	-1
32	25	47	-1
32	28	63	-1
32	29	63	-1
32	30	63	-1
32	33	63	17
32	34	47	-1
32	35	47	-1
32	36	63	-1
32	37	42	-1
32	38	42	-1
32	39	42	-1
32	40	47	-1
32	41	26	-1
32	48	45	-1
32	49	63	-1
32	50	47	-1
32	51	63	-1
32	52	47	-1
32	53	63	-1
32	54	63	-1
32	59	63	-1
32	60	63	-1
32	61	63	-1
32	62	63	-1
33	0	6	45
33	1	7	47
33	2	6	44
33	3	10	47
33	4	6	45
33	11	6	-1
33	12	8	-1
33	13	39	-1
33	14	37	-1
33	22	39	-1
33	23	37	-1
33	24	39	-1
33	25	37	-1
33	26	37	-1
33	27	37	-1
33	28	17	-1
33	29	17	-1
33	30	15	-1
33	31	6	45
33	32	10	47
33	34	6	-1
33	35	6	-1
33	36	8	-1
33	40	37	-1
33	41	37	-1
33	42	8	-1
33	43	9	-1
33	44	6	-1
33	45	6	-1
33	46	9	-1
33	47	6	-1
33	48	6	-1
33	49	8	-1
33	50	10	-1
33	51	8	-1
33	52	6	-1
33	53	17	-1
33	54	17	-1
33	55	10	47
33	56	10	44
33	57	6	45
33	58	10	47
33	59	15	-1
33	60	15	-1
33	61	17	-1
33	62	17	-1
33	63	15	-1
34	0	44	-1
34	1	47	-1
34	2	44	-1
34	3	47	-1
34	4	63	-1
34	5	6	-1
34	8	7	-1
34	9	7	-1
34	12	36	-1
34	13	47	-1
34	14	47	-1
34	16	17	-1
34	18	6	-1
34	20	6	-1
34	21	17	-1
34	22	45	-1
34	23	45	-1
34	24	47	-1
34	25	47	-1
34	26	45	-1
34	27	45	-1
34	31	63	-1
34	32	47	-1
34	33	17	-1
34	37	6	-1
34	38	10	-1
34	39	10	-1
34	40	47	-1
34	41	47	-1
34	42	44	-1
34	43	45	-1
34	46	45	-1
34	55	47	-1
34	56	63	-1
34	57	63	-1
34	58	47	-1
35	0	44	-1
35	1	47	-1
35	2	44	-1
35	3	44	-1
35	4	63	-1
35	5	6	-1
35	8	10	-1
35	9	10	-1
35	12	36	-1
35	13	47	-1
35	14	51	-1
35	16	17	-1
35	18	6	-1
35	20	6	-1
35	21	17	-1
35	22	44	-1
35	23	44	-1
35	24	47	-1
35	25	47	-1
35	26	45	-1
35	27	45	-1
35	31	63	-1
35	32	47	-1
35	33	17	-1
35	37	6	-1
35	38	6	-1
35	39	10	-1
35	40	47	-1
35	41	51	-1
35	42	47	-1
35	43	47	-1
35	46	47	-1
35	55	47	-1
35	56	63	-1
35	57	63	-1
35	58	47	-1
36	0	46	-1
36	1	42	-1
36	2	46	-1
36	3	42	-1
36	4	46	-1
36	6	34	-1
36	7	34	-1
36	10	34	-1
36	11	35	-1
36	13	51	-1
36	14	51	-1
36	16	5	-1
36	18	5	-1
36	20	5	-1
36	21	5	-1
36	22	52	-1
36	23	50	-1
36	24	50	-1
36	25	50	-1
36	26	52	-1
36	27	50	-1
36	31	43	-1
36	32	42	-1
36	33	5	-1
36	37	51	-1
36	38	51	-1
36	39	51	-1
36	40	51	-1
36	41	51	-1
36	44	34	-1
36	45	34	-1
36	47	51	-1
36	55	42	-1
36	56	42	-1
36	57	42	-1
36	58	42	-1
37	0	47	-1
37	1	47	-1
37	2	47	-1
37	3	47	-1
37	4	47	-1
37	11	50	-1
37	12	5	-1
37	28	51	-1
37	29	17	-1
37	30	50	-1
37	31	47	-1
37	32	47	-1
37	34	52	-1
37	35	52	-1
37	36	5	-1
37	43	47	-1
37	44	47	-1
37	45	47	-1
37	46	47	-1
37	48	47	-1
37	49	9	-1
37	53	51	-1
37	54	51	-1
37	55	47	-1
37	56	47	-1
37	57	47	-1
37	58	47	-1
37	59	50	-1
37	60	50	-1
37	61	17	-1
37	62	17	-1
37	63	50	-1
38	0	47	-1
38	1	47	-1
38	2	47	-1
38	3	47	-1
38	4	47	-1
38	11	50	-1
38	12	5	-1
38	28	51	-1
38	29	17	-1
38	30	50	-1
38	31	47	-1
38	32	47	-1
38	34	52	-1
38	35	52	-1
38	36	9	-1
38	43	47	-1
38	44	47	-1
38	45	47	-1
38	46	47	-1
38	48	47	-1
38	49	5	-1
38	53	51	-1
38	54	51	-1
38	55	47	-1
38	56	47	-1
38	57	47	-1
38	58	47	-1
38	59	50	-1
38	60	50	-1
38	61	17	-1
38	62	17	-1
38	63	50	-1
39	0	47	-1
39	1	47	-1
39	2	47	-1
39	3	47	-1
39	4	47	-1
39	11	50	-1
39	12	5	-1
39	28	51	-1
39	29	17	-1
39	30	52	-1
39	31	47	-1
39	32	47	-1
39	34	52	-1
39	35	50	-1
39	36	5	-1
39	43	47	-1
39	44	47	-1
39	45	47	-1
39	46	47	-1
39	48	47	-1
39	49	5	-1
39	53	51	-1
39	54	51	-1
39	55	47	-1
39	56	47	-1
39	57	47	-1
39	58	47	-1
39	59	50	-1
39	60	50	-1
39	61	17	-1
39	62	19	-1
39	63	50	-1
40	0	47	-1
40	1	26	-1
40	2	47	-1
40	3	23	-1
40	4	22	-1
40	5	42	-1
40	6	52	-1
40	7	52	-1
40	8	42	-1
40	9	42	-1
40	10	52	-1
40	11	50	-1
40	12	42	-1
40	15	52	-1
40	16	39	-1
40	17	52	-1
40	18	38	-1
40	19	52	-1
40	20	38	-1
40	21	38	-1
40	28	51	-1
40	29	52	-1
40	30	52	-1
40	31	22	-1
40	32	23	-1
40	33	38	-1
40	34	52	-1
40	35	50	-1
40	36	52	-1
40	43	22	-1
40	44	52	-1
40	45	52	-1
40	46	22	-1
40	48	52	-1
40	49	51	-1
40	53	51	-1
40	54	51	-1
40	55	23	-1
40	56	22	-1
40	57	22	-1
40	58	23	-1
40	59	52	-1
40	60	52	-1
40	61	52	-1
40	62	52	-1
40	63	52	-1
41	0	47	-1
41	1	47	-1
41	2	47	-1
41	3	42	-1
41	4	42	-1
41	5	42	-1
41	6	52	-1
41	7	52	-1
41	8	42	-1
41	9	42	-1
41	10	52	-1
41	11	52	-1
41	12	42	-1
41	15	39	-1
41	16	37	-1
41	17	37	-1
41	18	37	-1
41	19	37	-1
41	20	37	-1
41	21	37	-1
41	28	51	-1
41	29	52	-1
41	30	52	-1
41	31	42	-1
41	32	42	-1
41	33	37	-1
41	34	52	-1
41	35	52	-1
41	36	42	-1
41	43	42	-1
41	44	47	-1
41	45	47	-1
41	46	42	-1
41	48	47	-1
41	49	42	-1
41	53	51	-1
41	54	51	-1
41	55	42	-1
41	56	42	-1
41	57	42	-1
41	58	42	-1
41	59	52	-1
41	60	52	-1
41	61	52	-1
41	62	52	-1
41	63	42	-1
42	6	5	-1
42	7	5	-1
42	10	5	-1
42	11	50	-1
42	15	5	-1
42	16	5	-1
42	17	5	-1
42	18	5	-1
42	19	8	-1
42	20	5	-1
42	21	5	-1
42	28	36	-1
42	29	63	-1
42	30	50	-1
42	33	5	-1
42	34	52	-1
42	35	52	-1
42	48	47	-1
42	53	36	-1
42	54	49	-1
42	59	63	-1
42	60	63	-1
42	61	63	-1
42	62	63	-1
43	6	9	-1
43	7	8	-1
43	10	9	-1
43	11	47	-1
43	13	42	-1
43	14	51	-1
43	15	8	-1
43	16	5	-1
43	17	5	-1
43	18	5	-1
43	19	5	-1
43	20	5	-1
43	21	5	-1
43	24	42	-1
43	25	42	-1
43	28	49	-1
43	29	63	-1
43	30	51	-1
43	33	5	-1
43	34	49	-1
43	35	45	-1
43	37	42	-1
43	38	42	-1
43	39	42	-1
43	40	42	-1
43	41	51	-1
43	48	47	-1
43	50	42	-1
43	52	42	-1
43	53	36	-1
43	54	49	-1
43	59	63	-1
43	60	63	-1
43	61	63	-1
43	62	63	-1
44	5	42	-1
44	8	42	-1
44	9	42	-1
44	12	42	-1
44	13	47	-1
44	14	26	-1
44	15	48	-1
44	16	10	-1
44	17	48	-1
44	18	6	-1
44	19	48	-1
44	20	6	-1
44	21	6	-1
44	24	26	-1
44	25	50	-1
44	28	48	-1
44	29	35	-1
44	30	35	-1
44	33	10	-1
44	36	42	-1
44	37	42	-1
44	38	42	-1
44	39	42	-1
44	40	47	-1
44	41	26	-1
44	49	46	-1
44	51	26	-1
44	53	48	-1
44	54	48	-1
44	59	52	-1
44	60	35	-1
44	61	48	-1
44	62	35	-1
45	5	42	-1
45	8	42	-1
45	9	42	-1
45	12	46	-1
45	13	47	-1
45	14	26	-1
45	15	35	-1
45	16	6	-1
45	17	48	-1
45	18	6	-1
45	19	48	-1
45	20	6	-1
45	21	6	-1
45	24	26	-1
45	25	52	-1
45	28	48	-1
45	29	35	-1
45	30	35	-1
45	33	6	-1
45	36	42	-1
45	37	42	-1
45	38	42	-1
45	39	42	-1
45	40	47	-1
45	41	27	-1
45	49	42	-1
45	51	22	-1
45	53	48	-1
45	54	48	-1
45	59	35	-1
45	60	35	-1
45	61	35	-1
45	62	48	-1
46	6	5	-1
46	7	9	-1
46	10	5	-1
46	11	47	-1
46	13	42	-1
46	14	51	-1
46	15	5	-1
46	16	8	-1
46	17	5	-1
46	18	5	-1
46	19	5	-1
46	20	5	-1
46	21	8	-1
46	24	42	-1
46	25	42	-1
46	28	49	-1
46	29	63	-1
46	30	51	-1
46	33	8	-1
46	34	49	-1
46	35	45	-1
46	37	42	-1
46	38	42	-1
46	39	42	-1
46	40	42	-1
46	41	51	-1
46	48	47	-1
46	50	42	-1
46	52	42	-1
46	53	36	-1
46	54	49	-1
46	59	63	-1
46	60	63	-1
46	61	63	-1
46	62	63	-1
47	5	42	-1
47	8	42	-1
47	9	42	-1
47	12	42	-1
47	15	52	-1
47	16	7	-1
47	17	50	-1
47	18	7	-1
47	19	50	-1
47	20	7	-1
47	21	7	-1
47	28	51	-1
47	29	50	-1
47	30	52	-1
47	33	7	-1
47	36	43	-1
47	49	51	-1
47	53	51	-1
47	54	51	-1
47	59	50	-1
47	60	52	-1
47	61	50	-1
47	62	50	-1
48	0	44	-1
48	1	47	-1
48	2	44	-1
48	3	44	-1
48	4	63	-1
48	5	10	-1
48	8	7	-1
48	9	7	-1
48	12	36	-1
48	13	47	-1
48	14	50	-1
48	16	17	-1
48	18	6	-1
48	20	6	-1
48	21	17	-1
48	22	50	-1
48	23	50	-1
48	24	50	-1
48	25	50	-1
48	26	50	-1
48	27	50	-1
48	31	63	-1
48	32	44	-1
48	33	17	-1
48	37	10	-1
48	38	10	-1
48	39	10	-1
48	40	47	-1
48	41	50	-1
48	42	50	-1
48	43	47	-1
48	46	47	-1
48	55	44	-1
48	56	63	-1
48	57	63	-1
48	58	44	-1
49	0	42	-1
49	1	42	-1
49	2	42	-1
49	3	42	-1
49	4	43	-1
49	6	34	-1
49	7	34	-1
49	10	34	-1
49	11	35	-1
49	13	42	-1
49	14	51	-1
49	16	8	-1
49	18	5	-1
49	20	5	-1
49	21	8	-1
49	22	50	-1
49	23	50	-1
49	24	50	-1
49	25	50	-1
49	26	50	-1
49	27	50	-1
49	31	43	-1
49	32	42	-1
49	33	5	-1
49	37	42	-1
49	38	42	-1
49	39	42	-1
49	40	42	-1
49	41	51	-1
49	44	34	-1
49	45	34	-1
49	47	42	-1
49	55	42	-1
49	56	43	-1
49	57	42	-1
49	58	42	-1
50	0	47	-1
50	1	26	-1
50	2	44	-1
50	3	26	-1
50	4	63	-1
50	5	42	-1
50	8	42	-1
50	9	42	-1
50	12	42	-1
50	16	17	-1
50	18	6	-1
50	20	6	-1
50	21	17	-1
50	31	63	-1
50	32	26	-1
50	33	17	-1
50	43	26	-1
50	46	26	-1
50	55	26	-1
50	56	63	-1
50	57	63	-1
50	58	26	-1
51	0	47	-1
51	1	47	-1
51	2	47	-1
51	3	42	-1
51	4	42	-1
51	6	34	-1
51	7	34	-1
51	10	34	-1
51	11	35	-1
51	16	5	-1
51	18	9	-1
51	20	9	-1
51	21	5	-1
51	31	42	-1
51	32	42	-1
51	33	5	-1
51	44	47	-1
51	45	47	-1
51	55	42	-1
51	56	42	-1
51	57	42	-1
51	58	42	-1
52	0	44	-1
52	1	22	-1
52	2	44	-1
52	3	22	-1
52	4	63	-1
52	5	42	-1
52	8	42	-1
52	9	42	-1
52	12	42	-1
52	16	17	-1
52	18	6	-1
52	20	6	-1
52	21	17	-1
52	31	63	-1
52	32	22	-1
[truncated: 455 more rows]
