# Supplementary material for: General two-level framework for demand-responsive transport optimization
Source: Sci Rep. 2026 Mar 22;16:14520. doi: 10.1038/s41598-026-44833-6 (PMC13149662; doi:10.1038/s41598-026-44833-6)
Supplement: Supplementary file 1 — Supplementary Information. [file 41598_2026_44833_MOESM1_ESM.zip › DRT_Data/Extended/ExtendedObj0/data/init_vehicle_stops.csv]

vehicle_id	bs_code	arr_time	dep_time	busy_seats
0	2B	2104	-1	-1
1	57A	1458	1556	-1
1	91A	1855	-1	3
2	4S	1753	1851	-1
2	2D	2149	2211	6
2	1D	2265	2376	3
2	1F	3070	-1	5
3	2C	2045	2137	-1
3	15E	2527	2639	4
3	51A	3320	3366	0
3	127A	3515	-1	6
5	98A	2349	2463	-1
5	166N	2856	-1	1
