# Supplementary material for: General two-level framework for demand-responsive transport optimization
Source: Sci Rep. 2026 Mar 22;16:14520. doi: 10.1038/s41598-026-44833-6 (PMC13149662; doi:10.1038/s41598-026-44833-6)
Supplement: Supplementary file 1 — Supplementary Information. [file 41598_2026_44833_MOESM1_ESM.zip › DRT_Data/Extended/ExtendedObj0/data/travelers.csv]

start_bs	stop_bs	start_time	end_time	features
2B	11F	5763	10691	0
6B	11F	4808	10092	0
13B	12E	4229	9808	0
13B	16E	4445	10160	0
80A	1F	6923	10019	0
21N	20B	6379	10460	0
151A	13S	3909	8688	0
166N	20B	7343	10551	0
63A	15E	4969	9266	0
2B	11F	6460	10184	0
2C	11F	6346	10097	0
8S	51A	2736	8106	0
48S	1B	3071	8011	0
59A	17S	4840	9962	0
63A	118A	6072	9761	0
59A	10S	4073	9650	0
151A	10S	4105	10459	0
6E	57A	4062	9553	0
10B	1F	3943	9722	0
144A	11F	6634	10000	0
1D	40D	6487	9535	a
60A	24A	7386	9561	0
59A	87A	4404	7301	0
91A	3C	5400	9749	0
16E	4W	7253	10405	0
3C	151A	6876	10533	d
10B	13S	4633	8089	0
57A	20B	7496	10858	w
91A	40D	5569	9471	w
10S	48S	1904	4819	0
10S	8S	1758	4645	0
98A	83A	5021	7241	a
17S	10S	1513	5170	0
151A	51A	5453	8175	a
25D	40D	6453	9180	0
40D	36D	6701	9502	0
144A	24A	6675	10189	w
1G	14F	3963	7111	0
17S	8S	7161	10878	0
10S	16E	7769	10615	w
59A	91A	4629	7537	d
17S	4W	7716	10222	d
1G	14F	4820	6449	0
60A	24A	2870	5936	dw
9B	59A	7142	11056	a
13S	8S	5497	9844	0
118A	57A	7342	10267	0
25D	29D	6412	9011	0
80A	14B	3162	6601	w
4S	5B	2304	5088	0
16B	3S	4778	8041	0
1D	40D	6456	8748	0
14F	63A	4610	8264	0
13S	17S	5900	8731	0
1B	3C	2956	5731	0
56A	24A	7435	9921	0
2F	63A	4478	7497	0
40D	4D	6568	9309	0
40D	36D	7170	8831	0
10B	7S	4813	8212	0
13S	12E	6969	9925	a
40D	36D	6474	8802	aw
98A	91A	4578	8022	dw
1B	3C	3471	5376	a
20B	16B	3622	6530	0
25D	40D	6664	8428	0
2B	60A	5991	9491	0
10S	4S	2216	5111	0
4D	24A	6729	9861	w
7S	8S	5616	10771	0
4D	144A	7575	9842	aw
56A	10B	3984	5834	d
151A	15N	5023	8164	0
15N	29D	6419	8202	0
2C	80A	2801	5182	w
95A	91A	4866	7828	0
14B	2C	3875	8379	dw
59A	15N	5031	7822	0
87A	1D	6381	7910	w
1G	59A	4667	7381	0
3C	151A	3561	6372	a
4D	118A	6642	9325	a
91A	2D	4989	7843	a
5B	13B	3785	5674	a
5B	21B	3123	6373	0
95A	91A	5253	8065	a
151A	83A	3935	6428	a
118A	20B	7291	10857	w
12E	4W	8211	10122	aw
5B	13B	6944	9584	d
17S	48S	2232	5731	0
144A	57A	7119	10397	aw
6E	2F	4424	7833	0
7S	17S	5925	8979	0
5B	59A	3945	7107	a
25D	29D	6508	8975	0
5B	151A	3591	6684	ad
24A	14B	3867	6050	dw
2B	80A	2603	5802	dw
87A	91A	5425	7818	a
1G	151A	4418	7273	0
36D	60A	7205	9213	0
5B	13B	7554	9718	a
87A	2D	5327	8157	ad
24A	20B	7662	10941	a
5B	13B	3839	6137	a
4S	9B	3143	5649	0
15E	17S	6385	9229	aw
2B	2C	2219	5020	0
80A	24A	3072	5463	w
166N	60A	6484	9849	0
98A	87A	4835	7632	aw
40D	56A	6797	10203	0
7E	1G	3555	7139	0
2C	56A	2166	5453	d
2C	56A	2329	5323	dw
83A	91A	5302	8033	ad
166N	56A	7476	9828	0
2B	2C	2882	4990	dw
8S	4S	3144	4575	0
2C	60A	3065	5423	dw
1D	36D	6402	9655	a
2C	80A	2441	5547	dw
10S	4W	7236	10577	a
7E	14F	4345	7232	0
87A	25D	5639	8969	a
3S	17S	5549	8505	0
144A	56A	6230	9106	dw
40D	4D	6609	9486	aw
151A	127A	4577	8126	aw
80A	60A	2620	5828	0
1B	5B	3476	6118	0
2D	1B	4929	7451	a
17S	4W	7449	10987	adw
13B	16B	4200	7199	0
80A	24A	3492	5823	d
151A	127A	4490	8311	a
3C	5B	7394	9101	ad
16B	127A	4650	7792	w
151A	15N	5122	8907	0
57A	24A	8345	10794	0
5B	9B	7211	10095	0
2B	60A	2242	5408	d
127A	91A	5619	8415	w
14B	6B	3553	7189	w
151A	21N	5512	7814	0
24A	2B	3773	7090	0
1B	9B	3399	6271	d
21B	6B	4262	7919	0
80A	24A	3394	6525	d
36D	24A	6303	10038	0
13B	16B	3550	6398	0
127A	1D	5982	8550	w
10B	7S	4935	7918	0
3C	151A	7023	10420	ad
3C	151A	3780	6730	d
14B	2C	3394	8526	dw
2B	60A	1914	5333	w
24A	2B	3691	7532	d
14B	10B	4286	6579	d
56A	24A	7637	9652	w
60A	24A	7501	9957	0
1B	3C	7254	9549	d
3C	151A	3015	6732	0
5B	59A	3787	6280	0
87A	1B	4797	7540	ad
40D	166N	6966	9851	0
21B	151A	5032	6804	aw
16B	14B	4325	6601	0
2B	144A	6316	8816	w
83A	1B	5271	8105	a
2D	5B	4927	9453	ad
9B	13B	3847	6437	d
7E	6E	4369	6698	0
5B	151A	7057	10207	d
2B	144A	6342	9388	0
87A	1B	4717	8302	a
1B	13B	7248	9812	0
5B	59A	6920	10946	ad
2B	60A	5659	8880	d
10B	6B	4467	6185	d
1B	9B	2656	5412	0
12E	4W	8544	10511	a
13B	151A	7865	10073	ad
2D	9B	5018	10243	d
6E	1G	4738	7025	0
3C	5B	7095	10044	ad
87A	2D	5364	7104	ad
9B	59A	4149	6477	ad
3C	151A	7133	10023	0
10B	2C	3943	8789	w
91A	1D	5477	8988	aw
16E	12E	7464	10215	d
48S	13B	2795	6241	0
9B	20B	3558	5818	0
9B	59A	7609	10540	d
144A	24A	3038	5709	d
91A	3C	5092	10036	a
40D	166N	6344	9850	0
151A	63A	4261	6515	ad
