# Supplementary material for: General two-level framework for demand-responsive transport optimization
Source: Sci Rep. 2026 Mar 22;16:14520. doi: 10.1038/s41598-026-44833-6 (PMC13149662; doi:10.1038/s41598-026-44833-6)
Supplement: Supplementary file 1 — Supplementary Information. [file 41598_2026_44833_MOESM1_ESM.zip › DRT_Data/Extended/ExtendedObj0/data/vehicles.csv]

id	seats	features	battery_kWh	cons_kWh_100km
0	11	da	140	55
1	11	dw	0	0
2	7	0	0	0
3	7	daw	60	40
4	5	0	0	0
5	5	aw	45	30
