# Supplementary material for: General two-level framework for demand-responsive transport optimization
Source: Sci Rep. 2026 Mar 22;16:14520. doi: 10.1038/s41598-026-44833-6 (PMC13149662; doi:10.1038/s41598-026-44833-6)
Supplement: Supplementary file 1 — Supplementary Information. [file 41598_2026_44833_MOESM1_ESM.zip › DRT_Data/Extended/ExtendedObj0/results/charge_G.csv]

vehicle_id	stop_id	duration
0	0	2745
3	5	673
3	20	313
3	22	2
3	33	25
3	34	207
3	35	80
5	6	713
5	34	16
5	35	4
5	41	202
