# Supplementary material for: General two-level framework for demand-responsive transport optimization
Source: Sci Rep. 2026 Mar 22;16:14520. doi: 10.1038/s41598-026-44833-6 (PMC13149662; doi:10.1038/s41598-026-44833-6)
Supplement: Supplementary file 1 — Supplementary Information. [file 41598_2026_44833_MOESM1_ESM.zip › DRT_Data/Extended/ExtendedObj0/results/charge_R.csv]

vehicle_id	stop_id	duration
0	0	1256
0	1	11
0	13	13
0	25	2641
3	4	1186
3	12	265
3	16	8
3	25	21
5	2	1670
5	20	6
