# Supplementary material for: General two-level framework for demand-responsive transport optimization
Source: Sci Rep. 2026 Mar 22;16:14520. doi: 10.1038/s41598-026-44833-6 (PMC13149662; doi:10.1038/s41598-026-44833-6)
Supplement: Supplementary file 1 — Supplementary Information. [file 41598_2026_44833_MOESM1_ESM.zip › DRT_Data/Extended/ExtendedObj0/results/prog_G.csv]

time_ms	objective
2765134	1794835
2818289	1791664
2820606	1788151
2820647	1787426
2822893	1787339
2822933	1786904
2822978	1777859
2825205	1777831
2825244	1777303
2825301	1777159
2825350	1771907
2827507	1771557
2827579	1771487
2827683	1766127
2830062	1764959
2830153	1763056
2830200	1762916
2832876	1757415
2832912	1750968
2835337	1749708
2835411	1746370
2841007	1744028
2841043	1738609
2841123	1728239
2843845	1726697
2851196	1725793
2851253	1666038
2866538	1665827
2866587	1664001
2866622	1655952
2866660	1640810
2866695	1640654
2868864	1640606
2874211	1639173
2874307	1636756
2874399	1627658
2876241	1613509
2878587	1610499
2878625	1601892
2880635	1594304
2880838	1576552
2882917	1566964
2882968	1558238
2883069	1556564
2885145	1552294
2885240	1544225
2885270	1539613
2887586	1538854
2889586	1538476
2891675	1538208
2891725	1536682
2891772	1531547
2893900	1526705
2893940	1520720
2893980	1516424
2896287	1515601
2898404	1507216
2900628	1498423
2905322	1494823
2908166	1493389
2910300	1478877
2917534	1467220
2917564	1467151
2920189	1467084
2920308	1459790
2920348	1459694
2920493	1455790
2922702	1454740
2922892	1452976
2922931	1441274
2924784	1423248
2926531	1411986
2926678	1411133
2926705	1411127
2928922	1399871
2929201	1397227
2931554	1388467
2931580	1382065
2933641	1380188
2935825	1374848
2939848	1374727
2941743	1374091
2941878	1369577
2943747	1364863
2943859	1363600
2945679	1352866
2947803	1351746
2950660	1349892
2953490	1337512
2956271	1332452
2964980	1329886
2967375	1328322
2969662	1326079
2969717	1319550
2976783	1318323
2976814	1315711
2976896	1307720
2976937	1306072
2979150	1304120
2979198	1300460
2981214	1291927
2981262	1288948
2981300	1284567
2981341	1283096
2983501	1279316
2985402	1278094
2987390	1278078
2987501	1278068
2987582	1276693
2989865	1275939
2989915	1274445
2989962	1273437
2990005	1273323
2991806	1267273
2993949	1267111
2996080	1266781
2996121	1263924
2996182	1262677
2996355	1259707
2996390	1259635
2996434	1255977
2996504	1248327
2996544	1248309
2996614	1245302
2998491	1243989
3000456	1243277
3000630	1240832
3002863	1240307
3002934	1239288
3002976	1239265
3005135	1235927
3007431	1235614
3009428	1235069
3009628	1233636
3009684	1233570
3011708	1233256
3011780	1232819
3011872	1229912
3011915	1229890
3011942	1229164
3013887	1229161
3013940	1227492
3014035	1221801
3016302	1221755
3020488	1221399
3020610	1219309
3022682	1218687
3022737	1218609
3022785	1218041
3022878	1217869
3023026	1216601
3025465	1215353
3030988	1215204
3035777	1214341
3035839	1212219
3035881	1200633
3037815	1199354
3040386	1195532
3048928	1188217
3051388	1187937
3053776	1187910
3055916	1185714
3060226	1181336
3060277	1179477
3062477	1179348
3062547	1178347
3064897	1178329
3064940	1172311
3068997	1171757
3077326	1168535
3106184	1164793
3112388	1164778
3114462	1158551
3124117	1151097
3130975	1151084
3175288	1144653
3194681	1139702
3196781	1135006
3205591	1134994
3205621	1134533
3224645	1134011
3248874	1132281
3255476	1132104
3258027	1131024
3260025	1130650
3264991	1129019
3269148	1127762
3278636	1122286
3285211	1122285
3287375	1122246
3289497	1122236
3292005	1122226
3292043	1122216
3293992	1122206
3294059	1115407
3297992	1115377
3300163	1114613
3300206	1114367
3302201	1114362
3302240	1114322
3304579	1114298
3307119	1114259
3307161	1114258
3309048	1114244
3311120	1112011
3313452	1111511
3323432	1111500
3323475	1111487
3325399	1106666
3351868	1105350
3368641	1103803
3373332	1095517
3379053	1091730
3381259	1091719
3395472	1090669
3397536	1090403
3406883	1089137
3420100	1087952
3427891	1087533
3432049	1087474
3436528	1083220
3438428	1078206
3440542	1074727
3444710	1074712
3444744	1072467
3447465	1072254
3452554	1070714
3467723	1069584
3554038	1066814
3557574	1066811
3588583	1066430
3595279	1066379
3595314	1064863
3606128	1064444
3610706	1056890
3678679	1056840
3693478	1056030
3700344	1054900
3707698	1053550
3707728	1046798
3719959	1043498
3753219	1043079
3852374	1042699
3856745	1034891
3908729	1034579
3932461	1032491
3960550	1029119
4045295	1023759
4077180	1023119
4079207	1023094
4079248	1023074
4084059	1023059
4096552	1022814
4118273	1022084
4122460	1022059
4130815	1021655
4136073	1012754
4150434	1011343
4159357	1011308
4173483	1011296
4185350	1010911
4216495	1010494
4227102	1008183
4305782	1005339
4316947	1004559
4336726	1002445
4340805	1002366
4347203	1001490
4351123	1001367
4361841	999440
4396796	998607
4489479	996152
4585653	995744
4596075	995341
4596122	993558
4621067	991542
4734017	990968
4736134	990366
4736184	990361
4745103	990356
4754458	988459
4758795	988057
4765862	982645
4783930	982376
4811166	982348
4891236	980126
4930383	978917
4956232	977540
4995483	974797
5007880	973528
5046103	973009
5065180	965061
5077434	965043
5085108	965037
5085154	965019
5089298	964965
5091880	964875
5094116	964872
5104968	964707
5120926	964387
5142740	963861
5146710	963148
5153705	963142
5158484	963106
5162686	963100
5164603	963082
5168667	962352
5196272	956363
5354751	956351
5366808	955319
5373691	951471
5373726	947623
5402005	947135
5435795	946870
5484775	946478
5491132	942993
5497501	935212
5499620	926737
5499655	918920
5499690	918450
5519509	918276
5579514	918180
5598390	917911
5620444	916285
5620480	916012
5641838	915010
5664265	915005
5666411	914990
5673127	914970
5673166	914940
5680217	914668
5684870	914564
5712619	914543
5731284	910463
5773702	909887
5820992	909791
5828079	909783
5832694	909561
5845813	909185
5917711	905286
6014840	904838
6047418	904720
6049476	904715
6051555	904712
6055825	904707
6055883	904697
6150106	904376
6154835	903760
6154878	901787
6159953	901763
6171430	901703
6197146	901627
6222602	897799
6230713	897787
6233457	894365
6233492	894185
6239948	894169
6255119	892594
6282036	892593
6294891	892565
6299239	892547
6299288	892519
6301879	892513
6301915	892491
6357691	891699
6357736	891256
6360233	890879
6370970	890571
6380646	890023
6401995	889701
6414732	889036
6539023	888989
6552019	888985
6576937	888300
6611891	886140
6624999	883841
6665908	883368
6678564	883172
6705458	881655
6714914	881488
6746814	881464
6751399	881458
6758389	881082
6796928	880517
6818296	876639
6836436	873633
6882411	871594
6952883	860738
6965799	860695
7008593	859908
7038500	859810
7073307	859808
7119665	859280
7226573	859279
7238969	858863
7241535	857681
7266798	857455
7275783	856172
7283988	856094
7320549	855866
7382144	851925
7772420	851617
7838878	849697
7867962	849578
7876831	846548
7879285	845417
7925260	845402
7971072	840614
8002458	840340
8029721	840333
8105659	837264
8164244	836666
8164276	834500
8164332	832312
8168674	830024
8170827	830011
8173247	817200
8180121	816942
8185390	816931
8187458	816781
8189538	816382
8191658	816356
8194258	816330
8194309	816304
8196485	816109
8198836	815278
8198873	814696
8198910	814553
8198957	813281
8200952	813272
8210146	813256
8214566	813179
8220734	811877
8223376	811433
8233154	811208
8248859	811156
8251341	811076
8256235	810186
8260690	809491
8265744	809293
8282153	809292
8292662	809291
8292721	809114
8329151	809113
8414321	807903
8443871	805337
8486776	804423
8591916	804338
8595039	800978
8597573	800683
8597611	797238
8611149	794935
8645034	794608
8690581	794572
8727164	794380
8741829	794344
8746399	794326
8758773	793858
8758827	792101
8763593	792100
8775711	791528
8788906	790392
8821359	790291
8827785	790110
8830648	789991
8830692	789973
8832683	789960
8832716	789947
8834701	789935
8841058	789315
8848181	788285
8858900	787973
8875100	787972
8880453	787969
8935250	787172
8956863	787164
8961359	787158
8972186	787151
8998607	786580
9014515	786567
9020033	785651
9020069	785555
9027552	785513
9050217	784137
9057659	784133
9059838	784119
9068006	784117
9070579	784091
9103585	784076
9122591	783926
9170682	783889
9173023	783878
9188671	783876
9195786	783633
9245981	780753
9283553	774833
9288244	774763
9293109	774469
9295091	774385
9297256	774259
9297294	774245
9299358	774238
9326983	774231
9340717	772319
9350310	771387
9353087	769856
9357368	769852
9373887	769515
9427414	769358
9466101	768521
9475527	768517
9475565	768503
9477824	768489
9480006	768473
9491288	768467
9500866	768463
9503213	768452
9523664	768442
9544806	768370
9572397	768368
9614777	768363
9619470	764144
9658749	763738
9658799	763735
9661515	763553
9664014	757969
9666204	757960
9670714	757958
9670744	757955
9679711	757954
9731379	757947
9786175	757910
9851132	754027
9876306	745543
9878698	744189
9888261	740192
9917770	737774
9963425	737085
10001809	736393
10016679	733777
10048659	728817
10062955	728615
10078066	728608
10095854	728606
10098434	728593
10100779	728587
10120527	728585
10165935	728580
10171129	728579
10176071	728573
10236248	728255
10308964	727845
10318296	727702
10413881	727593
10480197	727390
10480236	726245
10506419	726177
10540863	724791
10546328	721554
10549239	721358
10554830	721356
10560488	721355
10586237	721351
10586286	721347
10591735	721339
10591765	721336
10594922	721296
10603475	721276
10603514	721234
10606354	721231
10617497	721229
10617547	721226
10617585	721222
10617618	721221
10628448	721219
10631297	721215
10634401	721214
10637332	721200
10640384	721196
10640424	721178
10640482	721154
10643261	721150
10643307	721144
10643351	721143
10645875	721142
10653189	718642
10662288	718620
10682994	718613
10683044	718592
10685322	718589
10685360	718577
10729870	718573
10734283	718559
10777967	718551
10780574	718543
10780610	718535
10785568	718532
10793026	718523
10804189	718513
10884255	718497
10897831	717087
10914216	716173
10916794	716172
10924030	716171
10959145	715984
10985393	715627
11006188	713503
11167895	713207
11315999	713171
11335577	712910
11365108	712901
11388021	708694
11486011	705028
11609235	705024
11723231	704733
11850933	702851
11893677	702803
11900658	702797
11900705	702791
11921789	702695
11936263	701221
11982529	701012
12143637	700737
12175399	700707
12175425	700639
12214460	700555
12243709	700349
12246645	699555
12266104	695430
12268460	695406
12273845	695381
12285139	694984
12307203	694871
12386044	694759
12390112	694675
12614309	694672
12769260	694563
12891548	694184
12975689	693392
12991973	691893
13013776	690104
13043783	688940
13046358	686387
13048646	684922
13088884	684758
13123439	683594
13171541	683577
13340764	683177
13386482	682853
13527819	681653
13538441	680614
13560219	680460
13572308	680206
13623980	680189
13649259	680009
13656398	680005
13661352	679993
13666319	679991
13666354	679989
13678592	677129
13683897	677089
13686161	677085
13686199	676765
13695373	675848
13705372	675847
13718707	675050
13725692	675017
13734963	674476
13798444	674470
13859451	674457
13922302	674440
14003453	672360
14046042	672358
14053339	671430
14060667	671397
14062964	671039
14067833	671037
14103940	670061
14142585	669664
14163653	669658
14168912	669505
14252160	669295
14259890	669243
14285350	669197
14357565	669195
14372290	664393
14372328	661153
14404610	661040
14428441	660643
14537464	660143
14542343	660067
14544674	660063
14592790	654725
14673208	654476
14713732	654475
14855416	654115
15044162	653697
15058925	652644
15063482	649338
15126299	649334
15147307	648821
15168469	648785
15180534	648781
15244078	648723
15248439	647657
15326204	645848
15337304	645834
15578215	645284
15604548	644636
15618380	638791
15625902	638779
15634595	637379
15642607	637295
15648270	637276
15660554	637275
15660593	637257
15660624	637253
15663752	637234
15680475	637216
15685825	637174
15699281	637012
15702445	636649
15705875	636597
15725144	636596
15730132	636552
15732685	636536
15732724	636532
15735328	636529
15745601	636403
15760761	636397
15772384	636367
15799143	636331
15802087	636327
15802129	636255
15804795	636237
15804838	636197
15804889	636193
15948802	636157
16018964	636066
16103688	634580
16171702	632349
16174596	632344
16177448	632269
16183478	631924
16286573	631737
16290072	631369
16304760	630687
16314541	630002
16326392	628622
16333942	628511
16402756	628223
16759706	626720
16961141	626247
17004963	625267
17133941	625021
17246423	622115
17246463	622043
17248697	622019
17256618	621986
17268544	621926
17277889	621794
17305792	621633
17352988	621248
17372601	619757
17377320	619756
17409326	617611
17551705	617433
17570453	617426
17617182	616984
17624953	616973
17763734	616957
17799427	616933
17889580	616879
17892145	616873
17894666	616692
17897195	616689
17897231	616542
17899806	616541
17910492	616241
17968872	616115
18016823	615697
18039032	614559
18052304	614491
18060924	614471
18060971	614139
18061049	614047
18072694	614043
18131399	613639
18529802	613637
18582255	613629
18776604	613320
18971968	613251
19134666	613219
19152152	613029
19433032	612882
19448404	612751
19665796	611975
19707950	611159
19728925	611025
19780652	611021
19788817	611009
19922472	610870
19943084	610868
19960490	610396
19993443	610087
19996422	609988
20001008	609984
20001048	609956
20001087	609936
20078953	608287
20138153	605454
20197941	605356
20218469	605355
20221158	604389
20296788	604271
20299487	602384
20299519	602357
20533700	602356
20614816	602339
20654946	601583
20683873	601531
20686405	599395
20689170	599340
20692285	599174
20709599	598453
20722624	597535
20722699	597527
20725300	597513
20725338	597492
20960755	597438
20968995	597421
20985796	597411
21093669	597393
21162829	597337
21319191	597324
21398579	597319
21454536	597273
21553021	597272
21629909	597148
21718048	596473
21725145	596460
21773805	596065
21776400	595997
21784112	595967
21789451	595962
21789490	595952
21789535	595939
21796656	595921
21804018	595866
21807053	595836
21809721	595765
21827729	595755
21830642	595735
21833633	595725
21836552	595720
21836593	595640
21839735	595614
21846554	595426
21849816	595421
21853174	595416
21853231	595411
21881440	594775
21896580	594735
21919320	594695
21977881	594620
21983050	594580
21985523	594505
21990728	594465
22017256	594377
22127990	594371
22141091	593344
22170664	589950
22170712	586556
22175824	583162
22232406	582878
22237310	581712
22420699	580972
22564409	580612
22865601	578264
22931829	575439
22980146	575331
22993559	575325
22993596	575321
22996878	575317
23003026	575303
23008832	575273
23011423	575255
23011460	575237
23014396	575233
23054575	575186
23064374	575174
23064403	575142
23067025	574946
23067075	574914
23069651	574910
23072434	574906
23097498	573483
23100759	571660
23301234	570645
23306651	569296
23404587	569281
23469587	568560
23524743	568552
23527432	568460
23615529	566979
23615572	565498
24015857	564784
24015907	562863
24018877	560703
24018918	560627
24029088	558041
24035888	558001
24035932	557963
24035986	557955
24038968	557947
24041969	557928
24042029	557351
24044928	557346
24044984	557326
24048026	557118
24069798	557114
24253984	556038
24405903	551837
24664415	551833
24673741	551528
24696461	551504
24716675	551499
24720202	551479
25152164	548336
25362031	546116
25444424	545894
25483171	544938
25669503	544935
25939896	542452
25962926	539772
26034362	539568
27045046	537458
27289885	537059
27454937	534919
27460513	534908
27468826	534903
27480232	534898
27485983	534894
27502881	534893
27516914	531841
27538419	526741
27842919	525331
27880309	525288
27901179	525154
27931446	521887
27942511	521488
27948582	520070
27966965	520045
27987184	519647
27992362	519627
27992391	519604
28008866	519592
28041218	519557
28059312	519512
28059367	519507
28059413	519491
28087324	519466
28102033	519388
28417365	519345
28487732	519338
28493758	519327
28540886	518931
28580494	518790
28634540	517661
28680196	517653
28761621	517649
28865483	516963
29657107	516069
29773973	513878
29811429	513874
29814451	513595
29994099	513592
30015775	513153
30043534	511014
30053646	510374
30060811	509088
30073173	509084
30081673	508934
30081718	508754
30084157	503984
30084187	503654
30086768	503594
30098475	503564
30120107	502858
30185505	502783
30364629	502394
30364671	502366
30434001	502363
30732248	502355
30806462	502324
30830375	502115
30868993	501904
31062532	501893
31282276	501881
31324422	501406
31351330	501384
31360785	501373
31578459	501367
31584849	501336
31618653	501208
31621450	501200
31624144	501150
31632374	501139
31659649	501137
31684113	501133
31714030	500752
31720294	500688
31720335	500642
31720372	500619
31760317	499883
31760361	499875
31763476	499869
31766481	499861
31773074	499859
31781964	499858
31793453	499855
31805110	499853
31889514	499846
31905202	499839
31914696	499779
32017655	499773
32053815	499149
32144375	494955
32147176	494875
32150122	494867
32153045	494742
32158442	493958
32369331	493895
32512676	493879
32534052	493868
32537129	493863
32703063	493572
32745618	493561
32804445	493526
32919509	493438
32960290	493430
33059399	491815
33282965	491811
33379835	491760
33645712	491671
34189009	491540
34498945	490855
34547211	490851
34672606	490371
35097620	490185
