# Supplementary material for: General two-level framework for demand-responsive transport optimization
Source: Sci Rep. 2026 Mar 22;16:14520. doi: 10.1038/s41598-026-44833-6 (PMC13149662; doi:10.1038/s41598-026-44833-6)
Supplement: Supplementary file 1 — Supplementary Information. [file 41598_2026_44833_MOESM1_ESM.zip › DRT_Data/Extended/ExtendedObj0/results/prog_R.csv]

time_ms	objective
16299	276691
17430	20230
28179	10115
38198	10087
40147	10078
40200	10046
40220	9854
40238	9852
42051	9377
44594	9197
44614	9016
44631	3018
44653	2958
45584	1652
45604	1622
46660	1607
46684	1573
46716	1557
46733	1285
46766	1103
46784	1076
47744	429
48755	346
48776	116
50003	115
50025	65
50041	31
50059	17
51167	0
