# Supplementary material for: General two-level framework for demand-responsive transport optimization
Source: Sci Rep. 2026 Mar 22;16:14520. doi: 10.1038/s41598-026-44833-6 (PMC13149662; doi:10.1038/s41598-026-44833-6)
Supplement: Supplementary file 1 — Supplementary Information. [file 41598_2026_44833_MOESM1_ESM.zip › DRT_Data/Extended/ExtendedObj0/results/prog_S.csv]

time_ms	objective
7274787	259603
7304827	254295
7307667	230556
7307691	227519
7307716	227518
7307745	225167
7310382	184523
7310406	182175
7310443	180823
7313072	180794
7313094	177805
7313120	145282
7313141	145260
7313162	144448
7313184	144444
7315721	144437
7315743	143034
7315790	142543
7315813	142348
7318187	142347
7320621	141968
7320642	141901
7320666	141502
7320689	139238
7322751	138747
7322793	138363
7322814	138055
7322845	136534
7325553	136144
7325576	134282
7327724	134248
7327760	133657
7327781	132864
7327811	130643
7330140	130354
7330164	129773
7330186	129772
7333638	129766
7333661	127685
7337748	126737
7344907	125985
7344930	124486
7347234	124444
7347271	122744
7349468	121286
7351726	121245
7351751	120814
7351780	119276
7354031	117817
7356897	116460
7358906	115003
7358978	112450
7359001	112370
7361099	109509
7364016	107959
7369939	107695
7372300	104580
7375068	102973
7377379	102721
7377410	102341
7383012	101052
7384718	99870
7387628	99859
7387652	99750
7389731	99680
7393026	99675
7393060	99655
7393090	99034
7394874	98265
7394895	98257
7398417	98242
7398447	97915
7400214	97830
7407681	97819
7415337	97610
7415364	97411
7415413	97410
7419119	97176
7419170	97144
7422801	97129
7425130	96334
7425154	96319
7427024	95854
7430138	95584
7437167	95199
7440978	95087
7441000	94927
7442657	86167
7448239	86029
7448263	85793
7453191	85769
7454908	85689
7454931	85684
7465335	85676
7469005	85649
7471551	80452
7473231	79983
7475054	79531
7478646	79226
7495135	78880
7500723	78745
7519319	78705
7532814	78460
7546289	78425
7571111	78155
7582925	78145
7586991	78140
7587013	77892
7653821	77564
7659594	77259
7662840	77254
7814581	77219
7875207	76974
8367766	76824
8489244	76808
8491345	76751
