# Supplementary material for: General two-level framework for demand-responsive transport optimization
Source: Sci Rep. 2026 Mar 22;16:14520. doi: 10.1038/s41598-026-44833-6 (PMC13149662; doi:10.1038/s41598-026-44833-6)
Supplement: Supplementary file 1 — Supplementary Information. [file 41598_2026_44833_MOESM1_ESM.zip › DRT_Data/Extended/ExtendedObj0/results/travs_G.csv]

traveler_id	segment	vehicle	stop_a	stop_b
0	0	1	17	19
1	0	1	5	6
2	0	4	15	16
3	0	1	3	15
4	0	1	13	14
5	0	3	16	25
6	0	5	14	19
7	0	2	14	34
8	0	4	9	17
9	0	1	17	19
10	0	1	18	19
11	0	5	3	4
12	0	5	24	34
13	0	0	30	34
14	0	4	9	10
15	0	4	0	2
16	0	3	6	9
17	0	4	13	14
18	0	2	5	6
19	0	1	12	19
20	0	5	8	9
21	0	1	16	22
22	0	4	0	5
23	0	0	2	10
24	0	5	45	49
25	0	0	23	32
26	0	2	5	9
27	0	3	28	48
28	0	1	34	35
29	0	4	24	28
30	0	2	22	23
31	0	5	28	29
32	0	2	12	22
33	0	5	14	15
34	0	2	11	13
35	0	5	9	10
36	0	1	20	22
37	0	2	18	19
38	0	2	12	23
39	0	5	47	48
40	0	0	16	24
41	0	0	34	38
42	0	2	18	19
43	0	1	16	22
44	0	0	6	7
45	0	2	24	25
46	0	4	10	14
47	0	4	7	8
48	0	5	2	11
49	0	2	15	16
50	0	5	16	25
51	0	5	8	9
52	0	2	7	8
53	0	2	9	12
54	0	0	22	23
55	0	1	21	22
56	0	3	31	39
57	0	3	12	13
58	0	2	27	32
59	0	4	18	19
60	0	5	19	22
61	0	5	9	10
62	0	1	33	34
63	0	0	22	23
64	0	1	29	30
65	0	2	11	13
66	0	1	11	16
67	0	2	22	26
68	0	3	13	24
69	0	4	19	27
70	0	3	13	19
71	0	1	21	24
72	0	0	14	21
73	0	4	3	8
74	0	1	9	13
75	0	0	44	45
76	0	1	7	9
77	0	0	16	21
78	0	3	17	21
79	0	4	32	33
80	0	0	10	14
81	0	0	36	42
82	0	0	4	9
83	0	3	4	11
84	0	3	4	7
85	0	0	44	45
86	0	3	23	26
87	0	1	28	29
88	0	5	22	23
89	0	0	11	13
90	0	4	25	28
91	0	3	19	28
92	0	2	17	20
93	0	4	19	25
94	0	0	15	16
95	0	4	7	8
96	0	3	4	6
97	0	3	30	32
98	0	1	11	13
99	0	0	1	2
100	0	3	10	14
101	0	5	27	30
102	0	0	11	13
103	0	0	1	9
104	0	3	24	25
105	0	3	4	11
106	0	2	26	31
107	0	3	8	22
108	0	1	17	18
109	0	5	2	5
110	0	2	14	28
111	0	5	28	32
112	0	1	35	36
113	0	4	12	20
114	0	1	18	21
115	0	1	18	21
116	0	0	3	4
117	0	3	37	40
118	0	1	17	18
119	0	5	3	20
120	0	1	9	16
121	0	5	26	27
122	0	1	9	13
123	0	5	47	49
124	0	4	21	22
125	0	3	43	46
126	0	2	10	12
127	0	1	20	21
128	0	3	12	13
129	0	3	14	15
130	0	1	13	16
131	0	0	22	28
132	0	0	9	22
133	0	3	22	44
134	0	5	12	16
135	0	1	13	22
136	0	3	14	15
137	0	0	10	11
138	0	5	42	43
139	0	0	14	21
140	0	3	28	30
141	0	0	15	19
142	0	1	11	16
143	0	3	15	18
144	0	1	4	5
145	0	3	14	16
146	0	1	8	11
147	0	0	22	29
148	0	5	17	21
149	0	0	26	31
150	0	0	27	31
151	0	5	12	16
152	0	3	15	21
153	0	4	18	19
154	0	0	23	32
155	0	0	10	14
156	0	1	7	9
157	0	1	11	16
158	0	1	8	11
159	0	0	17	18
160	0	1	21	22
161	0	1	16	22
162	0	0	22	23
163	0	0	10	14
164	0	0	15	16
165	0	0	1	22
166	0	2	13	14
167	0	3	5	6
168	0	5	16	39
169	0	1	11	12
170	0	5	29	34
171	0	0	9	11
172	0	0	6	13
173	0	4	12	13
174	0	0	11	14
175	0	1	11	12
176	0	5	32	34
177	0	5	34	40
178	0	0	15	16
179	0	1	11	16
180	0	1	24	31
181	0	4	4	11
182	0	5	22	23
183	0	0	13	14
184	0	0	9	19
185	0	2	17	18
186	0	0	10	11
187	0	0	1	9
188	0	0	6	7
189	0	0	10	14
190	0	1	24	32
191	0	3	18	21
192	0	1	15	27
193	0	5	7	12
194	0	1	23	29
195	0	0	29	30
196	0	1	20	22
197	0	0	2	10
198	0	2	13	14
199	0	0	5	8
