# Supplementary material for: General two-level framework for demand-responsive transport optimization
Source: Sci Rep. 2026 Mar 22;16:14520. doi: 10.1038/s41598-026-44833-6 (PMC13149662; doi:10.1038/s41598-026-44833-6)
Supplement: Supplementary file 1 — Supplementary Information. [file 41598_2026_44833_MOESM1_ESM.zip › DRT_Data/Extended/ExtendedObj0/results/travs_R.csv]

traveler_id	segment	vehicle	stop_a	stop_b
0	0	1	12	18
0	1	2	21	23
1	0	1	11	18
1	1	2	21	23
2	0	0	5	12
2	1	3	9	19
3	0	0	5	11
3	1	3	8	18
4	0	1	15	18
4	1	2	21	22
5	0	2	12	21
5	1	5	18	19
6	0	0	6	10
6	1	3	7	15
7	0	2	18	21
7	1	5	18	19
8	0	0	8	12
8	1	3	9	14
9	0	1	12	18
9	1	2	21	23
10	0	1	13	18
10	1	2	21	23
11	0	4	2	10
11	1	5	3	5
12	0	4	4	5
12	1	0	3	13
13	0	0	7	9
13	1	3	6	16
14	0	2	11	17
14	1	5	13	16
15	0	0	7	9
15	1	3	6	17
16	0	0	6	11
16	1	3	8	17
17	0	2	5	15
17	1	5	11	17
18	0	1	10	18
18	1	2	21	22
19	0	1	14	18
19	1	2	21	23
20	0	5	9	12
21	0	2	19	21
22	0	0	7	10
23	0	0	11	14
24	0	3	18	20
25	0	0	14	18
26	0	4	12	16
27	0	5	17	19
28	0	5	8	12
29	0	4	1	4
30	0	4	1	2
31	0	3	4	6
32	0	4	0	1
33	0	5	4	5
34	0	2	14	16
35	0	2	16	17
36	0	1	14	18
37	0	2	6	7
38	0	4	17	19
39	0	3	17	18
40	0	0	7	11
41	0	3	16	20
42	0	2	6	7
43	0	1	6	8
44	0	0	16	19
45	0	4	16	19
46	0	5	16	17
47	0	2	14	15
48	0	1	5	9
49	0	4	3	5
50	0	4	10	14
51	0	5	9	12
52	0	2	7	11
53	0	4	16	17
54	0	0	1	2
55	0	1	17	18
56	0	2	8	11
57	0	5	12	14
58	0	2	16	17
59	0	4	12	15
60	0	3	15	19
61	0	5	12	13
62	0	3	4	8
63	0	0	1	2
64	0	4	8	10
65	0	2	14	16
66	0	1	12	16
67	0	4	1	3
68	0	5	14	18
69	0	4	15	19
70	0	5	14	15
71	0	1	7	10
72	0	2	9	13
73	0	2	13	15
74	0	1	3	5
75	0	3	5	8
76	0	1	9	13
77	0	2	10	13
78	0	5	7	9
79	0	2	6	10
80	0	0	2	6
81	0	5	14	16
82	0	0	11	12
83	0	0	3	5
84	0	4	5	9
85	0	3	5	8
86	0	0	6	9
87	0	5	16	19
88	0	3	19	20
89	0	0	15	17
90	0	4	0	4
91	0	5	15	17
92	0	2	5	8
93	0	4	15	17
94	0	0	3	7
95	0	5	10	11
96	0	0	3	6
97	0	1	8	9
98	0	1	2	5
99	0	5	7	8
100	0	2	6	9
101	0	2	17	19
102	0	0	15	17
103	0	3	7	9
104	0	5	18	19
105	0	0	3	5
106	0	4	3	6
107	0	3	14	16
108	0	1	2	3
109	0	1	5	8
110	0	2	18	19
111	0	3	4	7
112	0	2	16	20
113	0	2	4	6
114	0	1	3	7
115	0	1	3	7
116	0	0	9	11
117	0	2	18	20
118	0	1	2	3
119	0	4	2	3
120	0	1	3	6
121	0	5	9	13
122	0	1	3	5
123	0	3	17	20
124	0	2	4	7
125	0	5	7	10
126	0	4	14	17
127	0	1	14	17
128	0	5	12	14
129	0	5	4	6
130	0	1	5	6
131	0	0	1	3
132	0	0	12	13
133	0	3	16	20
134	0	4	7	10
135	0	1	5	8
136	0	5	4	6
137	0	0	14	15
138	0	5	3	6
139	0	2	9	13
140	0	5	17	18
141	0	0	15	16
142	0	1	2	6
143	0	5	6	8
144	0	1	9	11
145	0	2	9	12
146	0	1	8	12
147	0	0	1	4
148	0	4	9	13
149	0	1	5	8
150	0	2	17	21
151	0	4	7	10
152	0	5	6	9
153	0	4	12	15
154	0	0	14	18
155	0	0	2	6
156	0	1	9	13
157	0	1	2	6
158	0	1	8	12
159	0	1	9	10
160	0	1	17	18
161	0	1	16	18
162	0	0	13	14
163	0	0	2	6
164	0	0	3	7
165	0	0	10	13
166	0	2	16	18
167	0	5	2	4
168	0	4	10	11
169	0	1	12	14
170	0	0	9	13
171	0	0	12	15
172	0	0	4	5
173	0	2	4	5
174	0	0	15	18
175	0	1	12	14
176	0	0	10	13
177	0	0	13	17
178	0	0	15	19
179	0	1	12	16
180	0	1	10	11
181	0	0	1	4
182	0	3	19	20
183	0	0	17	18
184	0	0	12	16
185	0	2	5	6
186	0	0	14	15
187	0	0	10	12
188	0	0	4	7
189	0	0	14	18
190	0	1	10	13
191	0	5	8	9
192	0	3	18	19
193	0	4	4	7
194	0	4	6	8
195	0	0	16	19
196	0	1	4	8
197	0	0	11	14
198	0	2	16	18
199	0	0	6	8
