# Supplementary material for: General two-level framework for demand-responsive transport optimization
Source: Sci Rep. 2026 Mar 22;16:14520. doi: 10.1038/s41598-026-44833-6 (PMC13149662; doi:10.1038/s41598-026-44833-6)
Supplement: Supplementary file 1 — Supplementary Information. [file 41598_2026_44833_MOESM1_ESM.zip › DRT_Data/Extended/ExtendedObj0/results/travs_S.csv]

traveler_id	segment	vehicle	stop_a	stop_b
0	0	2	32	39
1	0	2	31	39
2	0	3	10	28
3	0	3	10	27
4	0	3	32	36
5	0	2	15	26
6	0	3	11	24
7	0	4	28	32
8	0	3	13	23
9	0	2	32	39
10	0	3	30	37
11	0	0	14	21
12	0	4	1	14
13	0	3	12	25
14	0	2	14	23
15	0	3	12	26
16	0	3	11	26
17	0	2	8	24
18	0	2	30	38
19	0	3	31	37
20	0	5	27	30
21	0	4	29	31
22	0	0	31	34
23	0	0	24	26
24	0	3	27	29
25	0	0	26	30
26	0	0	7	11
27	0	5	35	37
28	0	5	26	30
29	0	0	13	16
30	0	0	13	14
31	0	5	22	24
32	0	0	12	13
33	0	5	8	9
34	0	2	17	19
35	0	2	19	20
36	0	3	31	35
37	0	2	9	10
38	0	0	12	14
39	0	3	26	27
40	0	0	31	35
41	0	3	25	29
42	0	2	9	10
43	0	1	19	21
44	0	0	28	31
45	0	0	11	14
46	0	2	35	36
47	0	4	24	25
48	0	1	18	22
49	0	4	0	2
50	0	4	34	38
51	0	5	27	30
52	0	2	10	14
53	0	0	11	12
54	0	4	14	15
55	0	3	34	35
56	0	2	11	14
57	0	2	19	21
58	0	4	26	27
59	0	0	7	10
60	0	3	24	28
61	0	5	16	17
62	0	1	30	34
63	0	0	37	38
64	0	4	5	7
65	0	5	28	30
66	0	1	15	19
67	0	0	13	15
68	0	5	32	36
69	0	0	10	14
70	0	5	32	33
71	0	1	20	23
72	0	2	12	16
73	0	2	16	18
74	0	1	16	18
75	0	5	23	26
76	0	1	22	26
77	0	2	13	16
78	0	5	25	27
79	0	2	9	13
80	0	3	7	11
81	0	5	32	34
82	0	0	24	25
83	0	3	8	10
84	0	4	2	6
85	0	5	23	26
86	0	5	8	24
87	0	5	34	37
88	0	3	28	29
89	0	0	17	19
90	0	0	12	16
91	0	5	33	35
92	0	2	8	11
93	0	0	10	12
94	0	3	8	12
95	0	2	17	18
96	0	0	17	20
97	0	1	11	12
98	0	1	15	18
99	0	5	11	12
100	0	2	9	12
101	0	4	27	29
102	0	0	17	19
103	0	0	23	25
104	0	5	36	37
105	0	3	8	10
106	0	4	0	3
107	0	3	23	25
108	0	0	0	1
109	0	1	18	21
110	0	4	28	29
111	0	5	22	25
112	0	4	26	30
113	0	2	7	9
114	0	1	16	20
115	0	1	16	20
116	0	0	33	35
117	0	4	28	30
118	0	1	15	16
119	0	0	14	15
120	0	1	16	19
121	0	5	27	31
122	0	1	16	18
123	0	3	26	29
124	0	2	7	10
125	0	5	25	28
126	0	0	9	12
127	0	3	31	34
128	0	5	30	32
129	0	5	8	10
130	0	3	32	33
131	0	4	14	16
132	0	0	25	37
133	0	3	25	29
134	0	4	4	7
135	0	1	18	21
136	0	5	8	10
137	0	0	26	27
138	0	5	7	10
139	0	2	12	16
140	0	2	36	37
141	0	0	17	18
142	0	1	15	19
143	0	5	10	12
144	0	1	12	14
145	0	2	12	15
146	0	1	11	15
147	0	1	36	39
148	0	2	27	31
149	0	1	18	21
150	0	2	20	25
151	0	4	4	7
152	0	5	10	13
153	0	0	7	10
154	0	0	26	30
155	0	3	7	11
156	0	1	12	16
157	0	1	15	19
158	0	1	11	15
159	0	0	6	7
160	0	3	34	35
161	0	3	33	35
162	0	1	36	37
163	0	4	15	19
164	0	4	16	20
165	0	0	34	37
166	0	4	26	28
167	0	5	6	8
168	0	2	28	29
169	0	1	25	27
170	0	0	33	37
171	0	0	25	27
172	0	3	9	10
173	0	2	7	8
174	0	0	17	20
175	0	1	25	27
176	0	0	34	37
177	0	4	14	18
178	0	0	17	31
179	0	1	15	19
180	0	0	7	8
181	0	4	14	17
182	0	3	28	29
183	0	0	19	20
184	0	0	25	28
185	0	2	8	9
186	0	0	26	27
187	0	0	23	25
188	0	3	9	12
189	0	0	26	30
190	0	1	13	16
191	0	5	12	13
192	0	3	27	28
193	0	4	1	4
194	0	4	3	5
195	0	0	28	31
196	0	0	2	5
197	0	0	24	26
198	0	4	26	28
199	0	3	11	13
