# Supplementary material for: General two-level framework for demand-responsive transport optimization
Source: Sci Rep. 2026 Mar 22;16:14520. doi: 10.1038/s41598-026-44833-6 (PMC13149662; doi:10.1038/s41598-026-44833-6)
Supplement: Supplementary file 1 — Supplementary Information. [file 41598_2026_44833_MOESM1_ESM.zip › DRT_Data/Extended/ExtendedObj0/results/vehs_G.csv]

stop_0	arr_time_0	dep_time_0	stop_1	arr_time_1	dep_time_1	stop_2	arr_time_2	dep_time_2	stop_3	arr_time_3	dep_time_3	stop_4	arr_time_4	dep_time_4	stop_5	arr_time_5	dep_time_5	stop_6	arr_time_6	dep_time_6	stop_7	arr_time_7	dep_time_7	stop_8	arr_time_8	dep_time_8	stop_9	arr_time_9	dep_time_9	stop_10	arr_time_10	dep_time_10	stop_11	arr_time_11	dep_time_11	stop_12	arr_time_12	dep_time_12	stop_13	arr_time_13	dep_time_13	stop_14	arr_time_14	dep_time_14	stop_15	arr_time_15	dep_time_15	stop_16	arr_time_16
2B	2104	5016	87A	5476	5476	91A	5548	5548	83A	5951	5951	91A	6178	6178	151A	6872	6872	9B	7142	7142	59A	7444	7444	63A	7515	7515	2D	7895	7895	3C	8021	8021	5B	8102	8102	10B	8253	8253	13B	8404	8404	151A	8509	8509	5B	8974	8974	59A	9392
57A	1458	1556	91A	1855	1855	98A	2469	3945	13B	4484	4484	14B	4500	4500	6B	4808	4808	11F	5135	5135	14B	5426	5426	24A	5644	5644	2C	6217	6217	1B	6357	6357	2B	6357	6357	144A	6659	6659	80A	6763	6923	1F	7383	7383	16E	7844	7844	60A	8615
4S	1753	1851	2D	2149	2211	1D	2265	2376	1F	3070	3245	36D	4066	4093	10B	4633	4633	1F	4839	4839	14F	5033	5033	63A	5460	5460	13S	6408	6408	3S	6861	6861	25D	7316	7316	17S	8240	8240	40D	9214	9214	166N	9457	9457	4S	10118	10118	5B	10303
2C	2045	2137	15E	2527	2639	51A	3320	3366	127A	3515	3515	5B	3995	3995	21B	4485	5158	151A	5410	5410	21B	5686	5686	15E	6385	6385	10S	6479	6479	1G	6686	6686	13B	7048	7048	40D	7797	7797	4D	8022	8022	151A	8613	8613	127A	8926	8926	21N	9220
59A	4429	4429	40D	4935	4935	10S	5715	5715	15N	6419	6419	1B	6793	6793	87A	7253	7253	91A	7325	7325	25D	7508	7508	29D	7624	7624	63A	8140	8140	118A	8382	8382	9B	8655	8655	7E	9054	9054	6E	9146	9146	57A	9798	9798	13B	10073	10073	12E	10592
98A	2349	2463	166N	2856	2931	80A	3162	3162	8S	3910	3910	51A	4547	4547	24A	4652	4652	7E	5294	6007	48S	6266	6266	1D	6487	6487	40D	6742	6742	36D	6854	6854	14B	7528	7528	13B	7545	7545	14B	7561	7561	151A	7682	7682	51A	7845	7845	16B	8211
[truncated: 100 more columns]
