# Supplementary material for: General two-level framework for demand-responsive transport optimization
Source: Sci Rep. 2026 Mar 22;16:14520. doi: 10.1038/s41598-026-44833-6 (PMC13149662; doi:10.1038/s41598-026-44833-6)
Supplement: Supplementary file 1 — Supplementary Information. [file 41598_2026_44833_MOESM1_ESM.zip › DRT_Data/Extended/ExtendedObj0/results/vehs_R.csv]

stop_0	arr_time_0	dep_time_0	stop_1	arr_time_1	dep_time_1	stop_2	arr_time_2	dep_time_2	stop_3	arr_time_3	dep_time_3	stop_4	arr_time_4	dep_time_4	stop_5	arr_time_5	dep_time_5	stop_6	arr_time_6	dep_time_6	stop_7	arr_time_7	dep_time_7	stop_8	arr_time_8	dep_time_8	stop_9	arr_time_9	dep_time_9	stop_10	arr_time_10	dep_time_10	stop_11	arr_time_11	dep_time_11	stop_12	arr_time_12	dep_time_12	stop_13	arr_time_13	dep_time_13	stop_14	arr_time_14	dep_time_14	stop_15	arr_time_15	dep_time_15	stop_16	arr_time_16
2B	2104	4901	1B	4904	4915	3C	5090	5090	5B	5171	5171	9B	5327	5327	13B	5473	5479	151A	5584	5584	59A	5722	5722	63A	5793	5793	83A	5866	6045	87A	6199	6260	91A	6332	6512	2D	6592	6761	1B	6950	7971	3C	8146	8323	5B	8404	8549	9B	8705
57A	1458	1556	91A	1855	1855	2B	2124	3054	2C	3248	3422	144A	3541	3655	80A	3759	3759	60A	3913	3913	56A	3997	3997	24A	4100	4192	14B	4330	4447	10B	4590	4590	6B	4756	4828	2B	5026	6782	2C	6976	6976	144A	7095	7263	80A	7367	7452	60A	7606
4S	1753	1851	2D	2149	2211	1D	2265	2376	1F	3070	3070	7E	3591	5801	6E	5893	5893	1G	6091	6267	14F	6420	6420	2F	6570	6570	151A	6683	6863	59A	7001	7121	63A	7192	7288	21N	7361	7373	15N	7537	7551	25D	7616	7661	29D	7777	7900	40D	7925
2C	2045	2137	15E	2527	2639	51A	3320	3366	127A	3515	3515	98A	3954	6486	95A	6602	6604	83A	6787	6787	87A	6941	7017	91A	7089	7213	2D	7293	7293	3C	7419	7419	1W	7527	7527	7E	7626	8018	9E	8106	8106	15E	8224	8224	13S	8400	8400	17S	8589
17S	3610	3612	10S	3826	3939	8S	4004	4015	4S	4102	4177	48S	4308	4405	5B	4459	4545	9B	4701	4723	13B	4869	4869	20B	5128	5128	21B	5241	5395	16B	5561	5739	14B	5848	5906	10B	6049	6192	6B	6358	6370	3S	6521	6521	7S	6616	6663	13S	6889
98A	2349	2463	166N	2856	2857	21B	3470	6324	16B	6490	6565	151A	6652	6652	51A	6815	6854	127A	7003	7141	87A	7262	7365	91A	7437	7439	1D	7499	7502	25D	7624	7767	29D	7883	8061	40D	8086	8202	36D	8314	8370	4D	8483	8625	144A	8725	8845	118A	8944
[truncated: 40 more columns]
