# Supplementary material for: General two-level framework for demand-responsive transport optimization
Source: Sci Rep. 2026 Mar 22;16:14520. doi: 10.1038/s41598-026-44833-6 (PMC13149662; doi:10.1038/s41598-026-44833-6)
Supplement: Supplementary file 1 — Supplementary Information. [file 41598_2026_44833_MOESM1_ESM.zip › DRT_Data/Extended/ExtendedObj0/results/vehs_S.csv]

stop_0	arr_time_0	dep_time_0	stop_1	arr_time_1	dep_time_1	stop_2	arr_time_2	dep_time_2	stop_3	arr_time_3	dep_time_3	stop_4	arr_time_4	dep_time_4	stop_5	arr_time_5	dep_time_5	stop_6	arr_time_6	dep_time_6	stop_7	arr_time_7	dep_time_7	stop_8	arr_time_8	dep_time_8	stop_9	arr_time_9	dep_time_9	stop_10	arr_time_10	dep_time_10	stop_11	arr_time_11	dep_time_11	stop_12	arr_time_12	dep_time_12	stop_13	arr_time_13	dep_time_13	stop_14	arr_time_14	dep_time_14	stop_15	arr_time_15	dep_time_15	stop_16	arr_time_16
2B	2104	4275	2C	4469	4637	144A	4756	4756	118A	4855	4855	57A	5028	5028	24A	5181	5181	14B	5319	5319	10B	5462	5462	6B	5628	5679	3S	5830	5830	7S	5925	5925	13S	6151	6151	17S	6340	7161	10S	7375	7375	8S	7440	7440	4S	7527	7527	48S	7658
57A	1458	1556	91A	1855	1855	1D	1915	1978	25D	2100	2100	29D	2216	2216	40D	2241	2241	36D	2353	2520	4D	2633	2633	144A	2733	2913	118A	3012	3192	57A	3365	3534	24A	3687	3867	14B	4005	4005	10B	4148	4148	6B	4314	4314	2B	4512	5991	2C	6185
4S	1753	1851	2D	2149	2211	1D	2265	2376	1F	3070	3070	11F	3197	3197	4G	3326	3326	1E	3398	3398	7E	3592	5391	6E	5483	5483	1G	5681	5681	14F	5834	5834	2F	5984	5984	151A	6097	6097	59A	6235	6235	63A	6306	6306	21N	6379	6379	15N	6543
2C	2045	2137	15E	2527	2639	51A	3320	3366	127A	3515	3515	87A	3636	3666	91A	3738	3738	2D	3818	3823	3C	3949	4106	5B	4187	4187	9B	4343	4343	13B	4489	4584	151A	4689	4689	59A	4827	4840	63A	4911	4971	83A	5044	5044	87A	5198	5198	91A	5270
4S	3534	3534	48S	3665	3665	5B	3719	3719	9B	3875	3875	13B	4021	4200	20B	4459	4459	21B	4572	4573	16B	4739	4739	151A	4826	4826	51A	4989	4989	127A	5138	5138	87A	5259	5259	91A	5331	5331	2D	5411	5411	1B	5600	7248	3C	7423	7423	5B	7504
98A	2349	2463	166N	2856	2856	60A	3047	3047	56A	3131	3131	24A	3234	3234	20B	3540	3540	21B	3653	5264	16B	5430	5583	151A	5670	5670	51A	5833	5833	127A	5982	5982	87A	6103	6103	91A	6175	6175	1D	6235	6235	25D	6357	6357	29D	6473	6473	40D	6498
[truncated: 70 more columns]
