# Supplementary material for: General two-level framework for demand-responsive transport optimization
Source: Sci Rep. 2026 Mar 22;16:14520. doi: 10.1038/s41598-026-44833-6 (PMC13149662; doi:10.1038/s41598-026-44833-6)
Supplement: Supplementary file 1 — Supplementary Information. [file 41598_2026_44833_MOESM1_ESM.zip › DRT_Data/Extended/ExtendedObjR/data/init_vehicle_stops.csv]

vehicle_id	bs_code	arr_time	dep_time	busy_seats
0	4D	1880	1992	-1
0	10B	2419	2520	10
0	2B	2883	-1	1
2	40D	1383	-1	-1
3	1D	1855	1915	-1
3	21N	2213	2333	2
3	7S	3024	-1	7
4	2B	2264	2418	-1
4	9E	2888	3012	1
4	1B	3584	3738	4
4	8S	4271	-1	5
5	16E	1513	1608	-1
5	4S	1750	1820	0
5	2B	2142	2239	3
5	48S	2492	-1	4
