# Supplementary material for: General two-level framework for demand-responsive transport optimization
Source: Sci Rep. 2026 Mar 22;16:14520. doi: 10.1038/s41598-026-44833-6 (PMC13149662; doi:10.1038/s41598-026-44833-6)
Supplement: Supplementary file 1 — Supplementary Information. [file 41598_2026_44833_MOESM1_ESM.zip › DRT_Data/Extended/ExtendedObjR/data/travelers.csv]

start_bs	stop_bs	start_time	end_time	features
56A	118A	2049	1639	0
5B	9E	1169	3462	0
151A	4W	6004	7666	0
10B	57A	7641	7867	0
2B	20B	6238	7612	0
59A	17S	7099	9306	0
59A	16E	354	3969	0
1G	87A	8957	9006	0
6B	57A	6174	6253	0
16B	1B	3252	4246	0
2B	118A	4571	5530	0
63A	9E	8687	8736	0
151A	16E	3731	5449	0
63A	13S	2924	5727	0
7E	51A	1443	1104	0
60A	21B	2964	9117	0
60A	21B	5291	9772	0
127A	9B	5919	6914	0
60A	21B	4829	6723	0
60A	21B	7093	9678	0
56A	14B	1799	4503	0
1B	9B	6824	10046	0
14F	63A	5495	7932	0
17S	48S	4095	7392	0
1F	11F	6821	9455	0
11F	7E	1975	5527	0
80A	24A	5495	7455	d
1B	3C	4953	7283	d
56A	4G	2689	5657	0
48S	20B	1966	4869	0
1F	1E	250	3350	0
17S	48S	2998	5364	0
14F	59A	1309	3789	0
83A	87A	6473	9514	a
8S	48S	2458	5826	0
83A	1B	4437	6768	0
24A	6B	4012	6896	dw
51A	127A	4732	7716	a
24A	14B	1954	4835	dw
1D	36D	887	3799	a
13S	17S	928	3934	dw
17S	48S	3535	7102	0
56A	6B	794	2971	dw
87A	91A	3924	7506	d
91A	29D	7647	9769	a
11F	1E	1789	4654	0
20B	10B	5867	9385	0
56A	24A	5173	7177	0
10S	5B	5211	8159	0
11F	4G	6299	8711	0
13S	12E	5080	8116	d
83A	2D	4986	7142	a
17S	4W	2093	6147	ad
13S	12E	7512	10028	ad
6E	151A	5189	8407	0
59A	87A	5631	9188	ad
5B	9B	7037	9330	ad
2B	144A	6792	10126	0
87A	3C	4761	7291	a
3C	9B	2417	5519	0
9B	59A	1564	4568	0
91A	5B	5757	9136	0
3C	9B	7269	10002	a
2B	144A	4793	7904	d
6E	14F	3882	6329	0
24A	2B	3428	6197	0
151A	63A	4137	5785	d
59A	21N	5517	7878	0
25D	29D	3832	6069	aw
91A	40D	5431	8675	0
36D	166N	5818	7907	0
1B	5B	5203	7976	a
6E	14F	1822	5104	0
60A	56A	6143	7972	dw
21B	10B	5552	8667	0
56A	1F	3563	6269	0
144A	24A	4828	7496	w
48S	9B	6434	8942	0
13B	14B	7034	9004	0
3C	9B	4972	7430	ad
1F	4G	4178	6644	0
1B	5B	2372	4602	0
2B	144A	3149	5810	dw
2D	1B	2510	4276	ad
1B	9B	4746	7853	ad
83A	87A	4526	6853	dw
91A	1D	2183	5317	aw
24A	1E	1546	3823	0
48S	13B	6766	9724	0
1G	151A	4161	7441	0
24A	14B	254	2806	dw
7E	1G	1409	3635	0
15N	29D	1932	4878	0
56A	24A	6938	8824	w
6E	14F	2290	5513	0
63A	15N	702	4186	0
56A	14B	1802	3729	0
56A	6B	5844	8368	dw
2C	60A	3056	5975	dw
9B	13B	6576	9839	0
144A	60A	5861	8769	dw
1B	5B	1198	4383	a
1B	9B	3237	6245	a
57A	24A	4075	6582	a
25D	36D	4563	8131	0
5B	20B	2924	5427	0
25D	36D	4212	7336	0
14B	2B	2915	6319	w
13B	14B	4702	8032	0
21B	6B	6355	9804	0
3C	151A	4999	7564	a
6B	2B	2407	4886	dw
98A	95A	7112	8638	dw
1B	3C	2227	4187	0
95A	2D	2745	5922	d
144A	60A	1719	5463	0
25D	29D	5900	8618	0
63A	87A	3607	6624	ad
60A	14B	887	4080	0
6B	80A	7613	10508	dw
3C	13B	4517	7641	a
56A	1F	4607	6782	0
63A	15N	3422	5990	0
98A	95A	7414	9392	aw
98A	83A	870	4325	ad
9B	151A	3877	7116	a
1E	7E	1255	3950	0
144A	24A	7306	10419	dw
60A	24A	3063	5028	d
166N	60A	7359	9185	0
80A	60A	3457	6199	0
10B	144A	3088	5088	d
2F	21N	6547	9045	0
151A	87A	5718	9527	ad
4D	144A	5869	8386	a
13B	151A	6742	9181	a
48S	20B	6419	9529	0
144A	56A	7709	10231	d
7E	6E	6296	8029	0
151A	87A	6885	9374	ad
2B	80A	5378	7344	0
29D	36D	5064	7732	a
63A	25D	2596	5687	0
9B	63A	7309	10673	a
91A	3C	2786	5130	d
5B	9B	6570	9106	ad
80A	14B	978	3276	d
2D	3C	702	3209	0
2C	60A	6569	8958	0
21N	15N	1701	4463	0
118A	24A	5001	7683	w
59A	91A	5074	7784	0
118A	24A	3294	5712	w
14B	10B	5391	7839	0
60A	10B	1315	4203	w
144A	24A	3426	6816	0
57A	24A	1488	4249	w
4G	7E	527	3479	0
7E	1G	5081	6686	0
10B	6B	6701	9123	d
9B	59A	6654	9700	a
9E	15E	3278	5741	w
80A	24A	3359	5859	0
29D	40D	6647	9351	0
9B	151A	907	3448	0
10S	12E	1056	2872	0
2B	80A	1283	4181	dw
56A	14B	7601	10501	w
63A	21N	6677	8168	0
83A	2D	5298	7579	a
91A	5B	778	4100	ad
40D	60A	6590	8607	0
40D	56A	1579	4075	0
80A	14B	2442	4920	0
80A	60A	1641	4073	w
24A	2B	2231	5911	0
63A	25D	4494	6908	0
2D	5B	4181	7081	a
2B	80A	6445	9088	d
59A	63A	5019	7818	0
2D	5B	3510	7393	ad
40D	36D	5334	7864	a
1B	3C	5733	8429	0
9E	13S	6500	8622	a
29D	144A	6766	9099	aw
3C	9B	5689	8377	0
98A	91A	2067	5119	adw
60A	11F	2332	5709	0
144A	56A	3081	5051	0
25D	166N	3959	6684	0
87A	91A	3397	5338	ad
2B	2C	3435	5598	dw
1B	13B	1993	5513	a
40D	60A	6058	8756	0
2C	56A	7308	9524	d
12E	4W	7343	9960	a
2B	60A	3458	5663	w
25D	166N	2460	4830	0
3C	151A	1142	5105	0
6B	2C	5972	9113	d
