# Supplementary material for: General two-level framework for demand-responsive transport optimization
Source: Sci Rep. 2026 Mar 22;16:14520. doi: 10.1038/s41598-026-44833-6 (PMC13149662; doi:10.1038/s41598-026-44833-6)
Supplement: Supplementary file 1 — Supplementary Information. [file 41598_2026_44833_MOESM1_ESM.zip › DRT_Data/Extended/ExtendedObjR/results/charge_G.csv]

vehicle_id	stop_id	duration
0	2	2495
3	6	315
3	14	590
3	32	56
3	35	89
3	39	183
3	46	1
3	47	96
5	4	1021
