# Supplementary material for: General two-level framework for demand-responsive transport optimization
Source: Sci Rep. 2026 Mar 22;16:14520. doi: 10.1038/s41598-026-44833-6 (PMC13149662; doi:10.1038/s41598-026-44833-6)
Supplement: Supplementary file 1 — Supplementary Information. [file 41598_2026_44833_MOESM1_ESM.zip › DRT_Data/Extended/ExtendedObjR/results/prog_G.csv]

time_ms	objective
502900	2448233
542400	2323904
555768	2320889
555821	2318671
555903	2312940
555963	2312077
558466	2304072
558718	2293236
561000	2293224
561057	2282590
561097	2279998
565372	2275677
565518	2266824
567641	2265071
570310	2265066
572794	2261598
574885	2255733
574924	2249882
577054	2247664
579671	2244151
579707	2244143
579745	2244107
579993	2234643
581913	2232354
581945	2230477
584200	2228969
584302	2228594
586958	2222062
589868	2215017
590070	2209526
592604	2206550
592661	2197414
592727	2185994
593021	2182105
595026	2178622
595416	2171482
597194	2171448
597242	2169372
597298	2162236
597365	2160390
597396	2159233
597523	2152895
597559	2150785
597679	2146408
599389	2143689
605803	2140774
606070	2126988
608273	2122414
610389	2112546
610665	2107733
610697	2107703
610743	2107612
610778	2105735
612460	2090037
614930	2086312
615236	2082365
615269	2075223
615296	2075015
617447	2070018
619780	2066356
624210	2055868
624251	2053862
624282	2052623
626514	2052612
626837	2049034
626955	2047167
628853	2039086
630848	2037164
630886	2035954
633064	2021428
637467	2020420
637512	2004684
639699	2004646
644625	2004305
644698	1992025
644737	1991965
646913	1987229
647029	1984913
647069	1981297
649355	1980491
654216	1979188
654266	1979080
654305	1979078
654406	1976679
654536	1976080
654600	1965731
656733	1964361
659202	1964096
659252	1964077
659497	1956359
663628	1954734
665868	1954447
665920	1954429
668268	1954416
668316	1951710
668361	1950348
670411	1950034
670460	1949599
670536	1944831
672763	1943807
672956	1942085
673107	1941247
673183	1941215
675343	1936375
675385	1935073
675410	1930014
675470	1929972
675507	1929959
677725	1929946
677919	1928610
680317	1925411
680645	1918398
682855	1914804
687935	1914581
688016	1913100
688276	1909896
690184	1904942
692531	1904904
692567	1901626
692940	1900168
694756	1900101
696685	1900095
696792	1899699
696891	1898590
696935	1898225
696985	1890203
701146	1888248
703147	1888229
705150	1884571
707008	1884034
709086	1883647
709136	1883582
709339	1877611
709381	1876141
711369	1873149
713961	1873124
716213	1872998
716340	1869151
720370	1866076
720418	1856746
726715	1851840
730768	1850077
738098	1847754
738317	1847568
740755	1844988
743001	1839126
749736	1834983
756632	1828232
758701	1828214
760599	1828058
760712	1824913
762258	1821540
762308	1818032
766682	1813078
771588	1813063
773830	1811779
773855	1811156
775633	1803053
782462	1798567
784816	1795426
786935	1793576
788854	1791223
798901	1790181
800731	1783498
822446	1779147
822487	1777037
824420	1777036
824464	1774457
824499	1770978
826334	1770952
828197	1770948
828240	1770947
830006	1770939
830043	1770914
830087	1770895
830141	1769027
830200	1755765
832225	1750531
834708	1750526
834777	1741114
838795	1684580
857854	1680561
961934	1653140
1008745	1636571
1076635	1631017
1087852	1630944
1090295	1618192
1094243	1617292
1096105	1616978
1100384	1615721
1112160	1613611
1114260	1613017
1114290	1605893
1116304	1581934
1118202	1573384
1120142	1571529
1120196	1571507
1124728	1571494
1124766	1571471
1124804	1571395
1127375	1560990
1129685	1552440
1138884	1544367
1241903	1538134
1243840	1537901
1250151	1536877
1252668	1517989
1355261	1509190
1398795	1505798
1407709	1496512
1422081	1492302
1422129	1488107
1431492	1478574
1438271	1476893
1457627	1476533
1467888	1465436
1472076	1465435
1476161	1465434
1476206	1465432
1497996	1465420
1509450	1464937
1526543	1464914
1530546	1462893
1536436	1462394
1552417	1454740
1554417	1450696
1560460	1437195
1564441	1437193
1574411	1436985
1577127	1435086
1671631	1434566
1733305	1433408
1735899	1433388
1738091	1432924
1738130	1432909
1744548	1432769
1746531	1432643
1748707	1432468
1752636	1428931
1754636	1428271
1754677	1428182
1758734	1428173
1758805	1428142
1768035	1428133
1769822	1428048
1778250	1426026
1817046	1426025
1825001	1425932
1866687	1425931
1866742	1424976
1871289	1424973
1894814	1424481
1925187	1418908
1927745	1414597
1935380	1414417
1967600	1414387
1977117	1412752
2003905	1408792
2021885	1405481
2028018	1401361
2032599	1401331
2034857	1399482
2038855	1399474
2052424	1399470
2075446	1399297
2084134	1398252
2105872	1397952
2126581	1397698
2234163	1379646
2329743	1379616
2355202	1379604
2378902	1379603
2378948	1372947
2408926	1372905
2408961	1371393
2410994	1370909
2411045	1369453
2412828	1369169
2414826	1369153
2416820	1369150
2418944	1369121
2421011	1368188
2423136	1368185
2425249	1368183
2443685	1368181
2457239	1368135
2484449	1368117
2486784	1368099
2488810	1368098
2491113	1368097
2497916	1368077
2512580	1368076
2516787	1368073
2520870	1368061
2520913	1368025
2525071	1368010
2531655	1364866
2534206	1364824
2536750	1364823
2536775	1364820
2536815	1364808
2538911	1364791
2543652	1364787
2549675	1364769
2551870	1364766
2553653	1364763
2607122	1363375
2607160	1362871
2614252	1362870
2642528	1359432
2673474	1359011
2677441	1359005
2677489	1358999
2679367	1358996
2754242	1358991
2756354	1358985
2762888	1358979
2762934	1358976
2772192	1358970
2780155	1358967
2782419	1358964
2784433	1358960
2803192	1358954
2805563	1358918
2805599	1358915
2807670	1358912
2807699	1358909
2807746	1358906
2812342	1358898
2812380	1358896
2814457	1358895
2819881	1358894
2819913	1358893
2826534	1358882
2828694	1358878
2830920	1358877
2835347	1357725
2925104	1347074
2941601	1347073
2971570	1347070
2989179	1346811
3006703	1346810
3008825	1346806
3023259	1346791
3027131	1345744
3029091	1345724
3065114	1345711
3069800	1345687
3069839	1341175
3077807	1341173
3082081	1341171
3093062	1340985
3166790	1335563
3307464	1334635
3339039	1334605
3358565	1333096
3408342	1330091
3415821	1314577
3472710	1311505
3577077	1310504
3825851	1309095
3841122	1306399
3946964	1303831
3965537	1302895
3982136	1300837
3984408	1295026
4007598	1294327
4024443	1293482
4028618	1293116
4030815	1292342
4067506	1291472
4148434	1289928
4197477	1289792
4222493	1288248
4279497	1287247
4306133	1286878
4322740	1286872
4333275	1286816
4333317	1286812
4398705	1286810
4401046	1286797
4422757	1285160
4451361	1284439
4537205	1277829
4559099	1277499
4574998	1270889
4587455	1270174
4657810	1268883
4698547	1268530
4789135	1268314
4823920	1267895
4872401	1264639
4942240	1264326
4968947	1262216
5059112	1245541
5071844	1245219
5080482	1245187
5087201	1245183
5091580	1245182
5093608	1245179
5095768	1245178
5095808	1245174
5101871	1245172
5105996	1245169
5143092	1245127
5202800	1244572
5202838	1243646
5238844	1237953
5261860	1237950
5272392	1237834
5283406	1237794
5287998	1237770
5293622	1237769
5296089	1237766
5304486	1237733
5324385	1237702
5324428	1237701
5324463	1237688
5328610	1237656
5333115	1237580
5333149	1237568
5333182	1237552
5335146	1237344
5337391	1237312
5339760	1237308
5344695	1237302
5348908	1237255
5348965	1237251
5351018	1237242
5353063	1237236
5355219	1237215
5355258	1237212
5361097	1237208
5361150	1237200
5363179	1237153
5363214	1237150
5365723	1237147
5385554	1237146
5412370	1237145
5421215	1237136
5423297	1237134
5457239	1237132
5459496	1236601
5480669	1236597
5505574	1236595
5516534	1236591
5583373	1236563
5583433	1236555
5588289	1236552
5600201	1236295
5629737	1236294
5651370	1236292
5651409	1236289
5653684	1232397
5694232	1232389
5696535	1232383
5696578	1232374
5717618	1231942
5730429	1224730
5730457	1224729
5766736	1213177
5855834	1212429
5870960	1211971
5870997	1211938
5873122	1211932
5875787	1211930
5882326	1211924
5909791	1211774
5952960	1211222
5966319	1208698
5992964	1208695
6050575	1208112
6073330	1205734
6086858	1202575
6095829	1202407
6119045	1202406
6204125	1201301
6240720	1201300
6289890	1201295
6378743	1200690
6440892	1200672
6442936	1200639
6447140	1200635
6495044	1200599
6499318	1200597
6504010	1199603
6599395	1199468
6696864	1198439
6759750	1197419
6865554	1197193
6892975	1197087
6897860	1196952
6902350	1196754
6902387	1196676
6904550	1196620
6906669	1196478
6909040	1196464
6909081	1196408
6909120	1196404
6911162	1196402
6916044	1196400
6916090	1196384
6920740	1196380
6923026	1196368
6925268	1196366
6928102	1196356
6930927	1196355
6933615	1196349
6933656	1196347
6933681	1196343
6935822	1196333
6935854	1196329
6942559	1196328
6965763	1196248
6968006	1196178
6969974	1196046
6972135	1195998
6972174	1195950
6972208	1195792
6974530	1195642
6977085	1195550
6977125	1195530
6979471	1195504
6981869	1195474
6984298	1195410
6984336	1195400
6984377	1195368
6988918	1195352
6991599	1195350
6996704	1195228
6999047	1194798
7003246	1194286
7005305	1194174
7005342	1194142
7005371	1194140
7007595	1193862
7009573	1193841
7019165	1193808
7019205	1193790
7022181	1193778
7029115	1193766
7029148	1193763
7031631	1193759
7036582	1193758
7081125	1193746
7083402	1193682
7094323	1193680
7096742	1193610
7107045	1193572
7114266	1193540
7129263	1193536
7133679	1193531
7140289	1193525
7149032	1193524
7175300	1193522
7181843	1193303
7186280	1193287
7195223	1192154
7218376	1192134
7227151	1191158
7238309	1190753
7244463	1190741
7250769	1190737
7250813	1190735
7258342	1190734
7264827	1190717
7271429	1190715
7307071	1190683
7307109	1190655
7311482	1190583
7318851	1190572
7318876	1190570
7318934	1190567
7325708	1190549
7367912	1189735
7468495	1189518
7579986	1189221
7584955	1187601
7637632	1186145
7787737	1186102
7965193	1185867
8037492	1185865
8063019	1185594
8084806	1185567
8084851	1185557
8084886	1185547
8089339	1185545
8108687	1185544
8180784	1185171
8209589	1185159
8212550	1185105
8215022	1185103
8217476	1185101
8332883	1183331
8379335	1177558
8456568	1177493
8490812	1177489
8513170	1177483
8513200	1177408
8532417	1177395
8534739	1177374
8541279	1177372
8545633	1177348
8545684	1177294
8562363	1177234
8604337	1177229
8638209	1177170
8692303	1177144
8706331	1177141
8712826	1177112
8732859	1176682
8735476	1175778
8740325	1174719
8770987	1174251
8798754	1174244
8836030	1172536
8842589	1172260
8872408	1172168
8876923	1171864
8884233	1171850
8957983	1167341
9026808	1166833
9026862	1166806
9029503	1166796
9031748	1166790
9036533	1166784
9085059	1166783
9099195	1163692
9112744	1162122
9181960	1161340
9445558	1157172
9492533	1157105
9503915	1153784
9520412	1153738
9522372	1153663
9522416	1153639
9522463	1153638
9524553	1153636
9526716	1153634
9530997	1153620
9554677	1153619
9556765	1153618
9559097	1153616
9570180	1153613
9584804	1153600
9591993	1153418
9596905	1153417
9613217	1153416
9652400	1149065
9654685	1148354
9834593	1147494
9873338	1143121
9873396	1141551
9990812	1139126
10095375	1138685
10123754	1138238
10265056	1138236
10333884	1136861
10495143	1136549
10510858	1133603
10577593	1133357
10588764	1133352
10607710	1133351
10645989	1133349
10670457	1133347
10675493	1133345
10705803	1133344
10705840	1133341
10768798	1133204
10966138	1131520
10992479	1130731
11024944	1130715
11027429	1127520
11058487	1127228
11137690	1127036
11194165	1126440
11253042	1126438
11286684	1126036
11407066	1125744
11495240	1125688
11572790	1124457
11653247	1124357
11684611	1124312
11686874	1124276
11696228	1124253
11701226	1124240
11706272	1124239
11719157	1124238
11728916	1124237
11748561	1124235
11761152	1124234
11917892	1124233
11945380	1123325
12004825	1123229
12158304	1121233
12171212	1120044
12223670	1120021
12223711	1120017
12336035	1119814
12343565	1118075
12352659	1118052
12357341	1118047
12421707	1116142
12433586	1116054
12507884	1115966
12652547	1115897
12686698	1115877
12693384	1115875
12700427	1115871
12742356	1114077
12955635	1114076
12988355	1114075
13081363	1113669
13186697	1113655
13196807	1113576
13206731	1113560
13216733	1113544
13216780	1113536
13231027	1113531
13233191	1113519
13235625	1113501
13395126	1111062
13594935	1111060
13604493	1106117
13606639	1099463
13608977	1099461
13611381	1099127
13620994	1098671
13693939	1089990
13882680	1089910
14075784	1089909
14085596	1089859
14101978	1089858
14120310	1089856
14122898	1088886
14132367	1088885
14134646	1088585
14134695	1088584
14149641	1088534
14149684	1087353
14248764	1085448
14279409	1085446
14647690	1085445
15082444	1085172
15123306	1085170
15139030	1085148
15139063	1085138
15141356	1085136
15293633	1084645
15607815	1081696
15719762	1081560
15722302	1080846
15755462	1080831
15760271	1080821
15760310	1080800
15766829	1080798
15777078	1080468
15781760	1080447
15784152	1080431
15786932	1080425
15789330	1080419
15797004	1080417
15799566	1080411
15804453	1080371
15814635	1080367
15817180	1080362
15822164	1080356
15822227	1080354
15824778	1080350
15827201	1080342
15887321	1077000
15955706	1076825
16001992	1073684
16060269	1073586
16060293	1073425
16062486	1073391
16062527	1073374
16062587	1073236
16065230	1073213
16067507	1073171
16069813	1072996
16074090	1072979
16078778	1072956
16094625	1072878
16094676	1072610
16094719	1072594
16094760	1072590
16096877	1072573
16096937	1072556
16099063	1072505
16101304	1072488
16106390	1072404
16108846	1072387
16113618	1072375
16115860	1072358
16118010	1072353
16118053	1072348
16120347	1072258
16123071	1072230
16123115	1072170
16125602	1072032
16130118	1072014
16132442	1071979
16137137	1071973
16137178	1071969
16137219	1071924
16141473	1071904
16146325	1071884
16148469	1071880
16152511	1071870
16157479	1071597
16162176	1071580
16164806	1071309
16164846	1071308
16164878	1070775
16164926	1070707
16167616	1070435
16170591	1070384
16180285	1070359
16182209	1070290
16184677	1070285
16192018	1070282
16227491	1069502
16267918	1069500
16272539	1069475
16299394	1069473
16350766	1069393
16379005	1063473
16381202	1063470
16386244	1063465
16386301	1063463
16388470	1063461
16459496	1063460
16471768	1042204
16474277	1037544
16481730	1037425
16481775	1037331
16484057	1036544
16486430	1036187
16489137	1036153
16489181	1036068
16491472	1035915
16496413	1035898
16498649	1035881
16508049	1035877
16508105	1035867
16510550	1035833
16520016	1035820
16540103	1035794
16542619	1035248
16544971	1035197
16547628	1034966
16547687	1034735
16555692	1034731
16558107	1034729
16563721	1033946
16583738	1033933
16588856	1033931
16591629	1033775
16603643	1033761
16606010	1033713
16627325	1033411
16631778	1033407
16633806	1033399
16643184	1033376
16647648	1032917
16647674	1032900
16647708	1032883
16650066	1032875
16650120	1032854
16652632	1032849
16662888	1032845
16670448	1032844
16674927	1032835
16677328	1032829
16677381	1032774
16679605	1032744
16681890	1032736
16684481	1032731
16686651	1032721
16693974	1032719
16698908	1032702
16703773	1032595
16703836	1032573
16714203	1032569
16716495	1032554
16719112	1032549
16721465	1032514
16723970	1032506
16726441	1032501
16728388	1032486
16740888	1032477
16743291	1032394
16745481	1032379
16745523	1032313
16748192	1032303
16751016	1032298
16753613	1032188
16753665	1031924
16753705	1031902
16756382	1031836
16756434	1031748
16756475	1031746
16763495	1031741
16765890	1031543
16770916	1031525
16773764	1031369
16778151	1031368
16814824	1031364
16836435	1031363
16975363	1031358
17135220	1031357
17140101	1031356
17159803	1031304
17212215	1027904
17212255	1026980
17336120	1020770
17555183	1020228
17609741	1020225
17891638	1020208
17894184	1020108
17894244	1019162
17896604	1019137
17899018	1018961
17901612	1018951
17904054	1018942
17920702	1018500
17930606	1017880
17940540	1017877
17980986	1017872
18137956	1017401
18154553	1017167
18192859	1017013
18270073	1016952
18301898	1016823
18322530	1016298
18426559	1016122
18589591	1015842
18752518	1015655
18752566	1015638
18755285	1015623
18794086	1015609
18804454	1015596
18804507	1015590
18813426	1015585
18818932	1015560
18821519	1015349
18829829	1015194
19016882	1015022
19197791	1014614
19285192	1014380
19306199	1014320
19383030	1014315
19392445	1014305
19430398	1013922
19432904	1010189
20030527	1010087
20239494	1008378
20277596	1006862
20348863	1006860
20361841	1006858
20434706	1006462
20536312	1006460
20538867	1006454
20552986	1006450
20566157	1006442
20569149	1006440
20652051	1006439
20698503	1006427
20739650	1006425
20782274	1006393
20863498	1006384
20871696	1006367
20876713	1006362
21031191	1006357
21093726	1003342
21122904	1003337
21168336	1003336
21174024	1003328
21215107	1003325
21313340	1003268
21354600	1003252
21359977	1003092
21576917	1003077
21644471	1002866
21653691	1002042
21830990	1001657
21890826	1001444
22091202	1001342
22135743	1001225
22208644	1001209
22243569	1001152
22342017	1000969
22376642	1000739
22483092	1000217
22552451	999533
22581378	999510
22905616	998337
22927655	994686
22965278	994496
22965333	993979
22967758	987865
23084905	987745
23154043	987726
23492980	987447
23495504	987439
23581478	984037
23653446	984019
23658897	984003
23658937	983987
23661362	983983
23663830	983973
23693149	983960
23698020	983930
23728529	983929
23740276	983927
23740316	983925
23742805	983921
23747645	983919
23768576	983917
23778543	983915
23798324	983912
23807464	983908
23813027	983907
23862964	983903
23882962	983887
23897171	983884
23903089	983871
23905971	983868
23906005	983852
23908915	983848
23917517	983746
23932641	983428
23998301	983424
24001119	983422
24003760	983420
24011973	983418
24029281	980690
24125101	980688
24144216	980687
24167137	980686
24202101	980678
24204736	980674
24229620	980529
24272054	980528
24288285	980527
24296008	979735
24317434	978893
24393953	978881
24535621	974472
27021532	972279
27024103	969367
27091248	967987
27343726	967986
27503623	967879
27884407	967842
27954226	965385
28064514	965250
28401175	962808
28406486	959006
28535551	957249
28770811	957225
28825578	955271
28838192	955237
29151180	955119
29252560	954975
29816636	954569
29844424	954543
29847541	954530
29878494	954529
29912653	954473
29940927	954457
29947241	954452
29947297	954449
30106657	954427
30233726	954421
30333110	950651
30891974	950624
31033729	950603
31042763	950593
31045305	950589
31063271	950587
31092173	950580
31092228	950578
31094632	950561
31100122	950559
31134072	949899
31199533	949887
31329731	949874
31348231	949873
31808900	949834
31855179	949782
32251372	949592
32933717	948232
33084524	946024
33492123	945863
33551577	944912
33887421	944252
34621625	943226
35251103	939860
35592466	939855
35595513	939847
35598388	938664
35677911	938544
35726842	938542
35741380	938536
35744483	938532
35904036	938523
35919915	938518
35925937	938510
35936544	937932
35984226	937639
35986886	937371
