# Supplementary material for: General two-level framework for demand-responsive transport optimization
Source: Sci Rep. 2026 Mar 22;16:14520. doi: 10.1038/s41598-026-44833-6 (PMC13149662; doi:10.1038/s41598-026-44833-6)
Supplement: Supplementary file 1 — Supplementary Information. [file 41598_2026_44833_MOESM1_ESM.zip › DRT_Data/Extended/ExtendedObjR/results/prog_R.csv]

time_ms	objective
11757	1063068
13200	530527
34504	414388
36754	413789
36788	413766
37802	413747
37821	413724
37846	411749
37881	411711
37911	411705
37937	411537
38887	410673
38928	410462
38951	410448
38971	409073
40034	408439
41112	407764
41134	407679
41166	407671
41195	407465
41240	405939
41258	364629
42150	363096
42194	360555
42212	360495
42239	359095
42266	338166
42285	338031
42304	337873
42324	337839
42346	336783
42925	335250
43961	334821
43985	334764
44009	333258
44029	327085
44061	325053
44863	318859
44930	313056
44951	313037
44972	313013
45691	311958
45715	311446
45743	309245
45771	309219
45796	309200
46393	304379
46417	301949
47356	301821
47396	296835
47419	296671
47441	296159
48049	295947
48904	293295
49627	293292
49653	293222
49687	292526
49735	290019
49760	289811
49802	289428
49837	286454
50846	285354
51982	282592
52784	282487
52873	276186
54465	274144
55237	272836
55268	272561
56041	272465
56065	272291
57559	270879
57580	269779
58964	266793
59055	263733
61273	262284
63674	260245
67426	260099
69731	259414
69791	259021
70538	258480
70557	258161
71649	258158
73115	256943
73136	256002
73617	255983
73638	255977
73661	255906
73691	255892
73713	255890
73734	255880
73760	254154
74267	254148
74305	253776
74327	253773
74348	252762
75122	252743
75149	252732
75204	252628
75223	252622
75242	252346
75286	252109
75302	251693
75322	251692
75335	251684
75350	251681
75723	251670
75748	251585
75768	251581
75791	251542
75818	251536
75885	248236
76439	248221
76461	248193
76486	248163
76506	248135
77256	247283
79607	247159
81310	247132
81335	247122
81367	247102
81391	247100
82171	245186
82192	245176
82216	245157
83126	244672
84161	244482
84181	244254
84899	244253
85621	244247
85652	244243
85678	244241
85698	244173
85724	244172
86330	242623
89149	241584
89184	241401
89894	241201
90637	241198
91336	241135
92831	241039
93625	240407
93661	240368
95236	239618
97227	239316
98837	239303
99433	239297
99456	239291
99479	239193
99499	239180
99522	239160
100112	238110
100130	237941
100148	237924
100836	237880
102816	237799
103499	237764
103518	237719
103585	237157
104001	237013
104032	237011
104055	236993
104125	236813
104844	236743
104865	236574
105706	236412
105725	236408
105782	236259
105799	236253
105819	236248
105877	236238
106426	236219
106445	236193
106464	236001
106482	235857
107265	235855
107283	235003
107301	234628
107319	234613
107361	234388
108163	234375
110917	233247
113460	233055
114588	233023
114605	232183
115242	232182
116243	231978
116261	231588
117024	231027
117708	230929
118340	230787
118417	229503
119144	229395
119948	229078
120812	228602
121691	228597
124018	228086
124907	228083
125796	227965
126466	227873
127230	227467
127800	227404
127817	227362
127860	227296
128408	227239
129187	227227
129205	227224
129232	227202
129252	227194
129271	227051
129326	226919
129946	226871
129971	226216
130748	226197
131345	226194
131365	226174
132161	226173
132185	226163
132206	226148
132233	226141
132281	226140
132328	226137
132354	226135
132382	226076
132399	226035
132418	225867
133036	225864
133054	225845
133072	225830
133097	225810
133115	225809
133159	225767
133185	225761
133592	225752
134167	225305
137976	224835
139672	224832
140273	224688
140924	224146
142861	224062
143497	224043
144254	224024
145122	224021
145144	223814
145760	223450
146294	223447
147418	223118
147455	222722
148065	222515
148655	222046
149346	222043
150126	222041
150144	222033
150780	221723
150803	221606
150820	221322
150848	221208
151486	220458
156255	220447
157162	220430
158071	220391
158094	219234
166408	218847
169767	218780
169791	217886
175268	217743
175293	217671
175311	217543
175952	216129
175977	216115
177263	216108
177280	216066
178068	216060
178087	216046
178775	215914
178818	215910
179557	215838
179579	215694
180341	215688
180360	215683
180386	215650
180405	215649
181103	215625
181131	215587
181151	215573
181791	215190
184777	215165
185417	215028
186708	214946
188179	214811
189560	214803
189582	214801
190133	214775
190672	214508
191350	214475
192562	214153
193310	214131
193328	213923
194036	213899
195136	213897
195155	213790
196231	213742
196249	213679
197164	213637
199142	213292
200120	213168
201813	213162
201848	213146
202510	213128
203164	213114
203199	213082
203252	211982
204083	211851
204117	211578
205052	211556
208312	211525
210054	211519
210674	211517
210691	211470
211132	211407
211608	211401
212274	211209
212307	211050
213510	210831
214139	210616
214671	210615
214691	210606
214708	210603
214726	210600
215981	210567
216665	210565
216718	210556
216736	210554
216755	210542
216771	210494
217721	210416
218515	210404
219321	210400
219360	210360
219377	210358
219908	210322
220402	210302
220431	210288
220447	210270
220464	210267
220949	210263
220965	210258
220983	210193
222856	210174
222876	210022
226906	209982
227926	209942
228497	209763
229581	209759
229602	209744
230753	209406
230770	209384
233406	209376
234658	209340
237938	209262
238532	209124
241562	209089
242099	209088
242115	209061
242642	209060
242659	209054
243219	209040
243247	209036
244723	209027
244753	209024
245912	209020
245929	209008
246600	208910
246618	208850
251402	208766
258253	208482
266821	208445
270480	208439
270498	208399
273209	208391
275535	208361
276783	208011
276804	208010
276821	207994
277453	207981
279871	207980
281047	207974
281559	207960
281573	207947
282309	207929
284184	207921
284749	207855
288010	207841
288622	207831
289703	207826
290805	207809
293664	207764
293697	207762
294739	207754
294769	207732
295320	207724
300637	207712
301351	207661
310852	207655
310873	207648
311626	207640
311647	207637
317782	207617
322823	207615
324274	207604
324905	207596
328989	207537
329618	207465
333711	207455
338536	207259
342103	207208
342832	207204
344228	207106
348266	207105
349947	207104
369009	206983
374635	206979
377400	206937
380212	206935
382854	206933
385874	206910
389310	206837
393087	206276
417079	206269
435600	206173
439418	206172
454283	206069
459900	205984
471043	205861
479557	205855
491641	205854
492329	205825
493245	205804
493894	205795
495234	205794
503057	205789
507129	205786
520429	205710
549897	205705
551617	205704
557598	205629
613655	205623
629667	205610
636071	205609
658493	205607
670600	205589
676910	205544
694958	205523
697335	205521
698879	205510
698930	205507
700263	205402
707425	205389
707441	205327
707459	205319
707479	204255
707494	204225
707511	203937
707527	203725
709584	203698
710269	203617
710291	202880
710316	202872
711138	202854
711155	202782
712212	202745
713686	202740
714393	202732
716884	202663
717868	202602
717890	202587
717910	202545
717929	202523
718928	202485
718950	202459
718970	202429
720562	202428
724893	202413
744375	202412
749368	202411
749385	202410
753620	202404
764518	202403
768658	202388
775759	202370
784647	202333
795956	202328
804407	202327
806196	202279
809353	201870
828276	201858
829058	201808
838511	201616
838532	201606
845609	201528
851781	201527
885036	201526
900121	201524
911568	201518
924485	201516
934912	201515
974516	201514
992271	201513
997668	201492
1014337	201428
1028744	201426
1051453	201425
1060713	201418
1073664	201416
1085609	201405
1090960	201315
1096580	201282
1099228	201252
1099247	201250
1110362	201202
1122289	201201
1155330	201144
1180063	201106
1213474	201053
1222387	200639
1224955	200476
1249019	200471
1321604	200469
1425116	200413
1557214	200411
1558356	200410
1606209	200408
1611336	200407
1618580	200392
1631696	200374
1646069	200359
1658719	200045
1673253	200044
1683824	200041
1713673	199884
1723602	199820
1728232	199819
1740920	199793
1745550	199787
1751585	199777
1767682	199765
1793777	199759
8248568	199662
8257895	199659
8257910	199647
8266238	199643
8267893	199637
8283238	199628
8285714	199622
8286943	199610
8295374	199602
8297884	199599
8307994	199593
8433741	199503
8530511	199499
8637861	199229
8776443	199226
8777624	198358
8810653	198355
8810668	198298
8810685	198297
8811901	198265
8821045	198247
8822631	198245
8824302	198214
8829444	197181
8843536	197167
8916090	197149
8921351	197122
8934895	197100
8972509	196953
8977754	196941
8979089	196892
8981951	196878
8987081	196838
8989392	196750
8989407	196738
8989420	196698
8990541	196686
9023791	196662
9027306	196650
9030340	196648
9032558	196636
9037637	196633
9060414	196630
9080705	196628
9229782	196624
9305941	196623
9465407	196622
9563080	196615
9637593	196614
9673468	196461
9695863	196460
9708335	196436
9723471	196434
9738953	196433
9959678	196431
10046647	196429
10165716	196427
10929171	196419
11062945	196416
11595479	196213
11596753	193221
11596769	192527
11599962	192410
11599977	192161
11599990	192160
11601170	192140
11603747	191744
11606158	191724
11607531	191723
11608847	191603
11610141	191530
11610156	189873
11611534	189776
11618300	189774
11632681	189695
11638133	189676
11639251	189636
11651913	189598
11672100	189597
11696404	189389
11705278	189267
11707534	187512
11717859	187511
11719026	187030
11726506	187026
11727677	187022
11734852	187005
11739743	187002
11739760	186998
11742246	186278
11743551	186272
11744871	186268
11746180	186265
11749840	186257
11752110	186255
11753438	186247
11754634	186243
11756162	186222
11759274	186221
11764349	186176
11764363	186175
11766800	186172
11770631	186108
11773042	186104
11784578	186100
11786389	186097
11789000	186094
11791594	185691
11794157	185589
11794170	185585
11799275	185582
11815129	185579
11825098	185553
11835834	185541
11846490	185540
11859839	185534
11867493	185533
11868637	185531
11892967	185530
11926337	185489
11926349	185488
11926365	185386
11927630	185385
11930682	185384
11934650	185383
11937572	185376
11983734	185375
12002172	185165
12077222	184957
12103536	184950
12104853	184931
12104865	184891
12104878	184853
12144502	184846
12259955	184728
12299546	184725
12301739	184723
12490158	184664
12575403	184639
12600752	184631
12809480	184629
12859325	184625
12950990	184552
13386660	184551
13543918	184526
13545173	184525
13546401	184508
13688915	184505
14174049	184499
14174064	184498
14174083	184464
14432277	184416
14433512	184399
14433532	184398
14436111	184381
14759909	184368
15189443	184318
15250874	184317
15335032	184200
15340947	184171
15381327	184169
15417369	184138
15471361	184126
15527121	183809
15581787	183308
15593996	183303
15594014	183177
15599569	183173
15628131	183161
15636153	183159
15655660	183095
15677873	183093
15680207	183092
15694398	183091
15752037	183090
15815663	183087
15878625	182961
15880625	182943
15888732	182865
15901571	182681
15905392	182641
15939695	182640
15945244	182636
15951001	182629
15951020	182624
15968079	182623
15981493	182622
15984969	182348
16009811	182346
16011015	182331
16030183	182330
16090761	182304
16121213	182232
16147744	182223
16178047	182221
16244440	182217
16260482	182200
16281516	182196
16462993	182170
16974581	182166
16991086	182154
17176471	182126
