# Supplementary material for: General two-level framework for demand-responsive transport optimization
Source: Sci Rep. 2026 Mar 22;16:14520. doi: 10.1038/s41598-026-44833-6 (PMC13149662; doi:10.1038/s41598-026-44833-6)
Supplement: Supplementary file 1 — Supplementary Information. [file 41598_2026_44833_MOESM1_ESM.zip › DRT_Data/Extended/ExtendedObjR/results/prog_S.csv]

time_ms	objective
773226	4790126
809319	1569792
809343	1569355
812507	1556521
812548	1546887
815527	1546873
815551	1544508
815573	1518022
815598	1505954
815626	1505702
817979	1499051
818007	1497470
820095	1488398
820116	1477424
822075	1464590
824359	1455544
824387	1421503
824418	1420698
824440	1418109
826745	1416862
826780	1416538
829444	1408795
829469	1405494
829509	1405057
829548	1404876
831800	1404834
831821	1396881
831846	1376256
831868	1363453
831889	1357471
834195	1357036
834242	1356499
834266	1356457
834287	1356315
834327	1355497
836552	1353999
836573	1353685
838573	1351991
838593	1339659
838616	1335978
838636	1334520
838661	1313400
840704	1309656
843282	1308060
843303	1305144
843325	1305107
843346	1271294
845800	1232485
848001	1232482
848026	1222986
848052	1208794
850410	1208299
850432	1193809
850461	1103483
852710	1085483
854608	1085480
854634	1047720
856343	1029200
856368	1028771
856398	1007112
856421	1007100
856446	1007094
858393	1003677
858413	1003578
858455	1003548
858494	999030
860597	994154
860625	966883
860649	963466
862549	958906
862585	950901
864696	926194
864715	926158
864736	925045
866895	924240
866917	921006
869074	916818
869096	913932
870725	911904
872502	905144
872523	897250
872544	893036
874754	892560
874778	888528
874798	887961
876985	887485
877006	882160
879483	882017
879503	879196
881365	877180
881409	876980
881430	826317
883281	825937
883303	817937
885269	810111
887055	810090
888752	809947
888800	806663
890647	806519
890679	802158
892149	802038
892180	801894
892210	801282
893453	800912
893475	800720
893502	795518
893535	792512
893564	790678
894598	790495
896040	784247
897797	780838
899173	780622
899192	780538
899212	780498
899233	780490
899259	777826
900630	777794
900655	775627
900677	775545
902187	775238
902222	770165
904206	770090
906790	770087
906814	770058
906835	767082
909537	764696
911966	761312
911992	761210
912016	759050
912067	758987
912089	754596
914298	754593
916858	753900
919254	748983
920577	748537
920606	748522
920626	748468
921783	748465
921802	748435
921830	748399
924093	745879
926683	745719
928829	745655
930907	743876
932530	743761
932552	743689
932573	743609
934051	742021
934071	738151
935512	735117
937016	735045
937926	734873
937949	733442
937970	733426
937997	731727
938018	731459
939408	730720
940887	728162
942842	727392
944282	727387
944308	727378
944340	726840
944359	726398
945655	726122
945677	726117
947119	723933
947143	723822
949063	722721
951320	721837
953328	717247
959029	716531
963334	716069
965593	714077
965613	713496
965632	711120
965652	707555
967968	707499
970049	706412
970069	706399
971845	706295
973564	706271
973586	699789
975423	699745
975443	699734
977490	699536
977535	699506
980108	699480
980139	699206
980159	698162
981658	698138
983001	697769
983036	694702
983062	691808
984489	690685
988654	644497
988680	642328
988700	640080
988723	639840
991225	639829
991245	639789
991265	639777
991294	631379
993459	629176
993480	626922
996133	624600
996168	624382
996188	624214
1001165	623434
1001194	622440
1008471	621863
1010831	621509
1013299	621473
1013340	621285
1013369	621127
1015547	618527
1015569	618525
1015595	618513
1015615	618489
1015636	618305
1017705	618286
1019470	617896
1021248	617803
1021268	615193
1023531	615083
1023550	614686
1023570	614526
1025273	613118
1029049	613114
1031092	613110
1031116	612893
1031146	612861
1031167	612798
1031194	612787
1031213	612649
1033377	612602
1033397	612592
1033417	612394
1033443	612163
1035684	610236
1035715	610185
1041419	608270
1043631	607784
1043650	607637
1045899	607297
1045932	606773
1045954	606764
1048665	606718
1050366	604096
1050385	604072
1050407	603991
1050432	603981
1052475	603861
1052494	603857
1056028	603807
1056048	603321
1056069	602403
1057831	602231
1057851	602185
1057871	601285
1060046	601013
1062461	600428
1064731	600372
1064751	599916
1064770	599604
1067061	599212
1067081	599211
1069568	598742
1069591	598730
1069611	598694
1071832	598692
1071856	598374
1073987	598358
1074035	598086
1074055	598075
1074081	598074
1076014	598073
1078170	598037
1078193	597270
1080103	597214
1080128	597202
1082200	597056
1084248	596725
1084269	594083
1086181	594076
1086220	594071
1086240	594059
1086280	594046
1087854	593411
1087879	592921
1087920	592873
1089729	592767
1091752	562948
1093916	562946
1093935	562941
1096296	562885
1096315	562693
1098421	560095
1104330	559935
1105800	559778
1107543	559770
1107563	559751
1110048	559695
1110073	559558
1110094	559234
1112635	558794
1112666	555922
1112686	555794
1114686	555793
1116537	555262
1118546	555258
1118569	555255
1120514	555173
1120539	555131
1120559	555130
1122796	555113
1125166	554451
1125201	554292
1126913	554222
1126933	550614
1128653	549054
1133097	548984
1133118	548823
1133139	547821
1134889	545682
1137059	545625
1139175	544701
1142571	543768
1142599	543715
1142618	541400
1144028	541394
1146470	541390
1146490	541384
1146515	541381
1148828	539364
1148849	538440
1148869	536408
1148891	536391
1148912	535893
1150754	535876
1152477	534868
1156086	534313
1156121	534185
1156141	534168
1158333	534165
1160088	534158
1160131	530123
1160151	529629
1162120	529625
1162143	529533
1162163	527498
1164352	527084
1164376	527074
1164396	527036
1166531	521547
1168776	521538
1173483	518462
1178174	516818
1182317	516779
1184365	516661
1186697	516653
1186717	516197
1186738	515549
1188570	515317
1190651	515311
1190678	514550
1190698	514040
1193082	514032
1193105	514026
1193128	513960
1193152	513890
1195205	513884
1195224	513773
1197493	511468
1200063	511308
1202580	511002
1204914	510928
1204934	510829
1205003	510762
1207145	510201
1207174	507409
1209653	507395
1214101	506564
1216225	505487
1216247	505349
1218543	505309
1220456	505139
1222220	504009
1224621	504007
1224645	504000
1224663	503429
1224684	503371
1226826	503323
1226877	502221
1226898	502215
1226923	500259
1228441	500257
1228480	500155
1228509	500084
1230843	499389
1233420	499275
1233451	499029
1233472	498813
1233527	496852
1236331	496831
1236354	496803
1236383	496692
1238701	496580
1238723	495365
1240814	495345
1240833	495329
1243014	494874
1243057	491089
1244787	491085
1244810	490963
1246691	490959
1246712	489685
1246749	489682
1248647	489383
1248666	489096
1248692	489089
1250650	487430
1250669	487403
1253030	487339
1253049	487331
1253088	487201
1255253	485127
1255277	483807
1257564	483759
1259725	483751
1261875	481898
1264105	481866
1264126	480831
1264171	480068
1266391	479892
1266414	479778
1266437	479769
1268635	479559
1268689	479437
1268715	478452
1268739	478420
1268759	478228
1271036	478215
1271064	477556
1271090	476908
1273194	474628
1275446	472552
1277827	472480
1277851	472382
1277873	472055
1280198	470939
1280225	470449
1282568	468624
1282617	468612
1284740	468248
1287027	466663
1289408	466636
1289480	466239
1289500	465969
1291744	465957
1291771	465605
1293772	464469
1293803	464168
1298092	463965
1298118	461651
1300172	461620
1300194	459819
1300217	459793
1300237	459777
1302309	459769
1302339	459731
1304530	459264
1304559	456352
1304580	456284
1306752	454454
1308946	454146
1310976	454086
1310999	452292
1311022	452290
1311041	452288
1314120	452278
1316632	452104
1318990	451940
1319019	450752
1321417	450620
1321438	449985
1321460	449793
1323970	427161
1323990	427097
1324010	427037
1324029	384165
1326663	383469
1329134	383145
1329155	382976
1329183	382088
1329209	381193
1331407	381117
1333827	380219
1335860	379036
1337842	378988
1340352	378928
1340386	376318
1342669	376188
1349090	376086
1349112	376056
1349132	375546
1350376	375168
1350395	375144
1350419	374495
1352437	374477
1352461	374422
1354414	374100
1354434	373721
1354455	373217
1356006	373049
1358365	372881
1358388	371285
1360592	370979
1363016	370483
1365174	370422
1367371	370223
1367393	369619
1367417	369096
1367440	369060
1369215	368219
1370801	367480
1372553	367252
1374550	366577
1376624	366565
1376664	366551
1376685	366421
1376711	365483
1376732	365140
1378908	365122
1378952	364852
1381135	364604
1383512	364282
1387129	364185
1389519	364173
1391612	364162
1391632	363603
1391653	362803
1393759	362286
1396906	361868
1399989	359895
1404298	359126
1404320	359112
1407021	359060
1407043	358517
1409223	358363
1414184	358228
1414233	357694
1414257	357688
1414278	357303
1416671	357213
1416722	356889
1418872	356887
1418892	356777
1420949	356768
1420981	356750
1423109	356744
1423134	356708
1425303	356692
1427406	356691
1427439	356640
1427461	356237
1427491	355603
1429074	355460
1429114	355444
1431028	355386
1431078	354524
1433429	354503
1433455	353736
1437734	352964
1437756	352514
1439653	352212
1441572	352022
1441593	351693
1443320	351641
1443339	351634
1443360	351586
1443383	351572
1443403	351542
1446041	349801
1448828	349796
1448849	349763
1448873	349731
1448897	349724
1448917	349694
1448953	349664
1451514	347975
1453992	347970
1454011	347731
1454036	346713
1454057	346708
1454076	346687
1456324	344987
1458627	344957
1460603	344906
1460626	344828
1463012	344709
1463066	344522
1465004	344252
1469024	344234
1471384	344156
1471418	343375
1471444	341671
1471478	341666
1471510	341658
1473431	340986
1477655	340974
1479380	340960
1481402	338594
1489580	338258
1489614	337994
1491463	337972
1493382	337942
1493409	337931
1493429	337859
1493461	337814
1495236	337799
1497463	337469
1497485	337430
1497505	337374
1499773	337172
1499794	335850
1499816	335370
1501960	335300
1506035	335286
1506055	335278
1506081	335272
1508001	335224
1508029	335200
1509682	335184
1509702	335181
1509722	335175
1511606	335139
1511632	334745
1511652	334721
1511697	334709
1511727	334684
1511748	334672
1513337	334257
1515311	334185
1520142	334143
1520173	334063
1520194	334038
1520217	333318
1520236	333248
1522923	333188
1525675	333164
1525695	333139
1525729	332776
1525761	332762
1528472	332151
1536622	331831
1542556	331806
1544897	331631
1547465	331576
1547488	331280
1549590	331232
1549614	330537
1551950	329960
1551994	329939
1552023	329840
1553879	329822
1555317	328232
1555340	328102
1555365	328086
1556797	328065
1556825	327767
1558557	327635
1560237	326666
1560280	323461
1561872	323349
1569535	323309
1572110	323243
1572134	323207
1576055	323147
1576076	323129
1578990	323057
1579014	322254
1579064	321608
1579084	321564
1581302	320682
1583814	319294
1586014	319222
1588147	319178
1591110	319128
1591131	319074
1591152	318654
1593682	317919
1593714	317842
1593734	317827
1593766	317815
1596279	317405
1599150	316759
1599171	316722
1601592	316238
1606283	316232
1609912	315610
1612232	315414
1614363	315332
1614383	314768
1614404	314328
1614423	314220
1616591	313833
1619273	313777
1622137	313735
1622158	313721
1622198	313711
1624241	313631
1624261	312794
1625758	311064
1628089	310746
1630151	310100
1630171	309987
1630193	309887
1630215	309857
1632394	309313
1634283	309304
1634313	309208
1636847	309197
1636867	309183
1636888	309128
1639280	309016
1641562	309002
1641584	308891
1641606	308747
1641643	308568
1643176	308388
1643196	308253
1643215	307704
1643239	307360
1645131	306658
1647144	306578
1649623	306570
1651674	306554
1651694	306538
1651717	306484
1653769	306166
1653791	306147
1656172	306096
1656196	306088
1658293	305615
1658313	305471
1660561	304799
1660584	304655
1662853	304383
1665399	304364
1665423	304344
1665450	304175
1665472	304157
1668090	304115
1670719	304095
1670744	301945
1673438	301929
1675976	301201
1675997	298889
1676016	298044
1678290	297876
1678310	297856
1678334	297842
1678356	297594
1678376	297576
1678408	297126
1680872	297115
1683062	297045
1683082	297017
1685413	296777
1688174	296667
1688194	296660
1688213	296653
1688235	296578
1688261	296564
1690868	296531
1690889	296441
1690913	296435
1693311	296161
1693329	295105
1693352	295079
1695219	295069
1695242	295067
1695279	294912
1697244	294793
1697264	294790
1697288	294776
1699096	292421
1703295	292370
1705650	292360
1707902	292318
1707926	292201
1710110	292189
1710130	291872
1710150	291867
1710170	291837
1710190	291817
1712210	291816
1717265	291804
1719584	291717
1719607	291679
1719641	291408
1721587	291366
1721640	291279
1723613	291183
1723637	289867
1725772	289859
1725791	289846
1727605	289816
1727625	289811
1729184	288941
1729212	288936
1729232	288932
1730791	288929
1730812	288917
1732242	288897
1735797	288809
1738040	288729
1752674	288718
1754999	288596
1760661	288568
1760681	286871
1764608	286861
1764630	286855
1764655	286819
1764701	286558
1764738	286543
1766792	286527
1773229	286431
1775254	286035
1778954	285685
1783080	285643
1790375	285613
1790420	285586
1790458	285581
1795402	285541
1795423	283817
1795463	283763
1795493	283751
1795529	283750
1797547	283675
1799900	283666
1799927	283617
1802015	283567
1804189	280380
1827353	280330
1830451	280327
1833474	280297
1836194	280275
1836216	280265
1838819	280255
1841184	280245
1846845	280161
1849289	279976
1851826	279964
1856524	279865
1856545	279852
1858974	279846
1861210	279819
1861234	279817
1861258	279787
1872802	279784
1879316	279775
1887983	279772
1888007	279771
1890628	279770
1890648	279743
1890669	279695
1890692	279668
1890714	279666
1892832	279647
1892858	277519
1896785	275500
1911772	275063
1937039	275059
1939829	275053
1942622	275023
1949400	274999
1949420	274970
1952101	274951
1967910	274922
1975917	274919
1975937	274908
1977655	274818
1977676	274812
1979526	274790
1984133	274765
1990548	274746
2003365	274736
2005587	274731
2042635	274724
2044765	273511
2051451	273482
2051472	273279
2064121	268576
2066641	267587
2071953	267574
2076631	267571
2081735	267569
2087746	267550
2092662	267523
2092682	267511
2092711	267504
2095142	267487
2106193	267486
2110114	267482
2110141	267475
2112248	263215
2114487	263173
2120531	263169
2133492	263150
2135569	263146
2147207	262949
2175163	262911
2180099	262901
2197086	262883
2201108	262877
2228684	262867
2231104	262856
2274001	262836
2298750	262832
2307175	262822
2312660	262811
2332521	262789
2358895	262784
2358915	262689
2358942	262669
2360810	262664
2398939	262663
2398971	262623
2398992	262618
2401686	262608
2401707	262593
2401732	262587
2404499	262572
2407247	262562
2459745	262556
2477785	262089
2486430	262085
2492484	262072
2499889	262071
2499912	262059
2502302	262034
2504793	262029
2508586	261994
2508611	261946
2508634	261886
2510495	261876
2516632	261873
2518789	261872
2520885	261846
2520909	261837
2520939	261711
2522535	261696
2524218	261672
2524243	261659
2526467	261619
2526494	261280
2531019	261160
2531054	261159
2533253	261156
2535382	261146
2540814	261081
2550476	261073
2559266	261069
2564917	261033
2588892	260772
2588913	260753
2591998	260735
2592018	260727
2592040	260700
2594353	260699
2594373	260679
2596507	260675
2601045	260672
2608415	260669
2616841	260595
2623941	260586
2623966	260489
2623987	260482
2626426	260478
2626465	260474
2632217	260470
2636977	260460
2646003	260457
2646025	260447
2650867	260437
2650886	260417
2656119	260414
2669127	260413
2673454	260371
2675138	260217
2675162	260164
2679484	260161
2682493	260113
2689990	260100
2694889	260060
2720894	260034
2722645	259969
2726813	259925
2729889	259915
2737909	259909
2746257	259905
2768452	259899
2770422	259891
2770442	259889
2770466	259859
2773210	259841
2773230	259821
2781422	259816
2796797	259788
2799796	259786
2802723	259758
2805084	259750
2809454	259746
2809484	259742
2831819	259734
2831851	259713
2837281	259710
2877417	259701
2897330	259693
2899885	259683
2909520	259657
2921348	259650
2962068	259648
3001365	259624
3016558	259622
3035983	259618
3038348	259608
3061337	259605
3063968	259581
3066112	259541
3068458	259533
3085936	259529
3141385	259525
3163384	259513
3165974	259365
3215728	259364
3217310	259293
3233883	259290
3238120	259283
3245242	259269
3245269	259268
3256580	259262
3263617	259260
3277321	259258
3283704	258775
3286329	258650
3289479	258601
3291996	258520
3310447	258512
3325254	258470
3333935	258447
3342463	258444
3362437	258422
3364969	258415
3367769	258393
3367789	258327
3369712	257770
3369733	257656
3369752	257637
3369778	257504
3373274	257497
3377318	257494
3379797	257485
3383329	257416
3388801	257394
3388822	257356
3388847	257350
3400199	254655
3402832	254637
3419757	254624
3422800	253709
3425502	253693
3425523	253589
3425550	253553
3430724	253535
3430750	253460
3433165	253444
3440879	253394
3451727	253323
3454422	253302
3456988	253260
3459583	253244
3459608	253057
3462116	252994
3466930	252882
3466950	252866
3469652	252834
3472263	252824
3495029	252819
3504268	252584
3534108	252528
3586588	252525
3604475	252502
3654589	252493
3654635	252477
3663801	252471
3683088	252469
3741893	252468
3744101	252453
3755593	252402
3761449	252384
3772126	252302
3814759	252290
3819044	252288
3856065	252276
3856084	252249
3866192	252246
3866245	252230
3866267	252225
3915460	252224
3930087	252216
3946717	252189
3955321	252183
3958001	252178
3964647	252153
3967551	252125
3974265	252050
3989242	252048
3996077	252047
3998615	252045
4003502	252020
4053609	252012
4064234	252010
4078933	251820
4114261	251784
4114280	251766
4116645	251694
4122362	251681
4127878	251663
4139672	251650
4139693	251644
4139718	251620
4196891	251613
4201825	251565
4207240	251541
4207265	251519
4264224	251515
4272080	251486
4313338	251483
4359506	251473
4404981	251287
4405001	251263
4410429	251215
4410449	251201
4416247	251193
4421928	251163
4421950	251155
4424540	251154
4437565	251150
4473615	251060
4533088	251041
4555201	251009
4577097	250991
4579630	250972
4605093	250950
4616228	250929
4635449	250901
4696561	250764
4946518	250756
4949226	250747
4959709	250740
4971458	250736
4987780	250730
4990913	250721
4990940	250714
4996883	250685
5000180	250662
5003290	250660
5003316	250633
5003368	250607
5006709	250582
5015644	250532
5018690	250504
5021570	250432
5067160	250404
5084670	250377
5084695	250374
5133934	250192
5143124	250096
5211805	250080
5216568	250079
5216594	250078
5222487	250065
5238067	250017
5241337	249809
5250398	249802
5258924	249729
5620860	249728
5625315	249637
5785967	249628
5799105	249617
5799128	249606
5870741	249604
5874149	249587
5915582	249586
5929932	249550
5935302	249542
5941259	249530
5959879	249524
6154404	249523
6190602	249516
6239738	249515
6246896	249500
6246925	249499
6299329	249497
6321312	249496
6338957	249494
6374335	249492
6378295	249490
6389940	249488
6428814	249480
6440384	249477
6529380	249474
6579070	249471
6582719	249459
6596487	249455
6666192	249447
6674688	249201
6677773	249193
6704474	249187
6716511	249179
6776517	248420
6794485	248419
6913690	248216
6946214	248215
7019471	248214
7050711	248213
7177414	248207
7177435	248203
7257977	248202
7265842	248100
7271453	248096
7349469	248093
7365380	248080
7377013	248034
7413080	247982
7423691	247981
7427559	247973
7476814	247965
7515923	247964
7515948	247957
7519446	247880
7522393	247867
7529327	247847
7540082	247839
7550698	247835
7586849	247833
7618786	247801
7891878	247797
7959863	247793
7962499	247775
7984994	247769
8041736	247767
8310235	247766
8337058	247579
8339598	247556
8611800	247521
8715015	247500
8835326	247482
9045509	247476
9076135	247472
9229783	247420
9236020	247404
9361655	247379
9446342	247372
9468635	247351
9468655	247335
9488273	247326
9491294	247318
9525778	247317
9547782	247306
9649197	247304
10805484	247300
11147236	247299
11472377	247277
12274393	247276
12284170	247273
30559229	247272
30627855	246949
30634530	246940
30717949	246935
30717996	246611
30722509	246584
30726759	246565
30761958	246532
30827738	246521
30945712	246513
30953167	246512
30966964	246510
31049341	246509
31145984	246503
31168445	246502
31189640	246484
31196841	246476
31199483	246468
31219684	246467
31222509	246451
31225437	246450
31229124	246423
31284084	246417
31324335	246410
31505774	246407
31525298	246286
31544971	246259
31553491	246245
31569038	246217
31671537	246211
31681279	246187
31774724	246184
31777986	246176
31798376	246122
31844984	246101
32190464	246093
32252646	246085
32352482	246081
32352507	246080
32354355	246079
32384274	246075
32399083	246074
32456220	246073
32471978	246072
32505541	246064
32542498	246049
32558966	246026
32631698	246020
32986118	246018
33053995	246016
33115245	246011
33161963	245902
33322781	245883
33357584	245858
33357605	245857
33367169	245856
33373186	245831
33373206	245649
33535284	245645
33777110	245522
34385263	245520
34472150	245509
34475439	245445
34477811	245429
34477835	245413
34480509	245381
34532922	245341
34539561	245326
34539585	245310
34564666	245304
34628342	245303
34660208	245299
34772529	245297
35061008	245296
35145709	245271
35149726	245255
35256337	245242
35604681	245234
35681452	245196
35787833	245190
35802408	245166
