# Supplementary material for: General two-level framework for demand-responsive transport optimization
Source: Sci Rep. 2026 Mar 22;16:14520. doi: 10.1038/s41598-026-44833-6 (PMC13149662; doi:10.1038/s41598-026-44833-6)
Supplement: Supplementary file 1 — Supplementary Information. [file 41598_2026_44833_MOESM1_ESM.zip › DRT_Data/Extended/ExtendedObjR/results/travs_G.csv]

traveler_id	segment	vehicle	stop_a	stop_b
0	0	5	14	17
1	0	4	31	39
2	0	0	4	17
3	0	5	24	41
4	0	2	16	21
5	0	0	7	21
6	0	4	24	28
7	0	5	38	43
8	0	1	11	21
9	0	2	2	4
10	0	5	36	37
11	0	4	37	39
12	0	1	34	37
13	0	1	14	17
14	0	5	7	10
15	0	2	10	12
16	0	2	10	12
17	0	5	19	25
18	0	2	10	12
19	0	2	10	12
20	0	2	18	19
21	0	2	26	28
22	0	4	34	37
23	0	4	6	7
24	0	4	9	13
25	0	4	13	22
26	0	1	5	22
27	0	0	18	23
28	0	2	37	40
29	0	4	5	8
30	0	4	9	11
31	0	4	6	7
32	0	5	31	45
33	0	0	10	15
34	0	4	3	5
35	0	5	20	23
36	0	1	28	29
37	0	5	10	19
38	0	1	28	31
39	0	0	20	22
40	0	1	17	39
41	0	4	6	7
42	0	1	7	11
43	0	1	16	18
44	0	3	19	24
45	0	4	35	36
46	0	2	21	22
47	0	1	7	22
48	0	4	10	12
49	0	4	13	19
50	0	0	24	33
51	0	0	10	13
52	0	0	5	17
53	0	0	24	33
54	0	2	31	33
55	0	0	7	15
56	0	0	19	25
57	0	1	25	27
58	0	0	15	23
59	0	3	5	12
60	0	2	28	29
61	0	0	11	12
62	0	0	23	25
63	0	1	25	27
64	0	4	30	34
65	0	1	0	1
66	0	0	4	8
67	0	2	8	9
68	0	3	8	10
69	0	2	27	36
70	0	2	20	30
71	0	0	18	19
72	0	4	30	34
73	0	1	6	7
74	0	2	12	22
75	0	3	13	21
76	0	1	27	28
77	0	2	25	28
78	0	2	11	19
79	0	3	5	12
80	0	4	9	19
81	0	4	4	12
82	0	1	1	4
83	0	3	11	14
84	0	3	6	12
85	0	1	15	16
86	0	3	19	20
87	0	5	48	49
88	0	2	25	35
89	0	5	13	16
90	0	1	28	31
91	0	5	7	13
92	0	4	15	16
93	0	5	14	15
94	0	4	30	34
95	0	1	14	24
96	0	2	18	19
97	0	1	7	13
98	0	1	10	20
99	0	5	25	27
100	0	1	4	6
101	0	0	18	19
102	0	5	23	25
103	0	5	41	48
104	0	2	23	24
105	0	0	19	30
106	0	2	23	24
107	0	5	30	36
108	0	5	27	30
109	0	4	38	44
110	0	0	23	31
111	0	1	11	25
112	0	3	15	16
113	0	0	18	23
114	0	1	3	8
115	0	1	4	6
116	0	3	8	10
117	0	0	8	15
118	0	1	30	31
119	0	1	29	32
120	0	3	33	36
121	0	3	13	21
122	0	1	14	24
123	0	3	15	16
124	0	0	9	10
125	0	5	25	28
126	0	0	27	28
127	0	1	27	28
128	0	1	20	22
129	0	2	30	34
130	0	1	5	6
131	0	3	31	34
132	0	2	7	9
133	0	0	4	15
134	0	3	23	34
135	0	5	27	28
136	0	4	7	8
137	0	3	18	22
138	0	4	29	30
139	0	0	36	37
140	0	0	2	6
141	0	3	4	9
142	0	2	13	23
143	0	0	25	29
144	0	1	18	26
145	0	0	19	25
146	0	1	5	31
147	0	0	13	23
148	0	4	20	25
149	0	4	14	15
150	0	5	17	18
151	0	2	8	15
152	0	5	17	18
153	0	2	19	22
154	0	5	21	24
155	0	1	27	28
156	0	1	21	22
157	0	4	19	22
158	0	5	7	13
159	0	0	39	41
160	0	0	25	32
161	0	5	8	32
162	0	1	5	22
163	0	4	16	17
164	0	2	28	33
165	0	0	26	33
166	0	1	1	5
167	0	3	22	25
168	0	2	13	14
169	0	0	10	13
170	0	0	11	12
171	0	4	17	25
172	0	5	5	6
173	0	4	41	43
174	0	1	5	6
175	0	1	0	1
176	0	2	13	23
177	0	0	13	16
178	0	1	25	32
179	0	0	7	8
180	0	0	13	16
181	0	5	5	9
182	0	4	23	27
183	0	3	7	30
184	0	3	10	18
185	0	0	23	25
186	0	3	15	19
187	0	4	25	35
188	0	1	4	7
189	0	2	23	30
190	0	3	28	43
191	0	1	1	10
192	0	5	23	27
193	0	4	17	25
194	0	1	36	38
195	0	0	33	38
196	0	1	1	2
197	0	2	23	30
198	0	1	26	34
199	0	1	11	12
