# Supplementary material for: General two-level framework for demand-responsive transport optimization
Source: Sci Rep. 2026 Mar 22;16:14520. doi: 10.1038/s41598-026-44833-6 (PMC13149662; doi:10.1038/s41598-026-44833-6)
Supplement: Supplementary file 1 — Supplementary Information. [file 41598_2026_44833_MOESM1_ESM.zip › DRT_Data/Extended/ExtendedObjR/results/travs_R.csv]

traveler_id	segment	vehicle	stop_a	stop_b
0	0	1	15	22
0	1	5	17	18
1	0	0	5	14
1	1	3	8	12
2	0	0	8	13
2	1	3	7	19
3	0	1	18	22
3	1	5	17	19
4	0	1	20	22
4	1	5	17	21
5	0	0	9	11
5	1	3	5	15
6	0	0	9	14
6	1	3	8	17
7	0	2	25	28
7	1	5	24	27
8	0	1	19	22
8	1	5	17	19
9	0	5	5	10
9	1	0	13	15
10	0	1	10	12
10	1	5	17	18
11	0	0	22	24
11	1	3	27	33
12	0	0	8	13
12	1	3	7	17
13	0	0	10	11
13	1	3	5	14
14	0	2	1	6
14	1	5	6	7
15	0	1	14	16
15	1	5	20	22
16	0	2	16	18
16	1	5	20	22
17	0	5	8	9
17	1	0	12	18
18	0	1	14	16
18	1	5	20	22
19	0	2	16	18
19	1	5	20	22
20	0	1	5	7
21	0	0	15	18
22	0	2	4	8
23	0	4	4	8
24	0	2	19	20
25	0	2	20	23
26	0	1	13	16
27	0	0	3	4
28	0	2	17	21
29	0	4	8	12
30	0	2	19	22
31	0	4	4	8
32	0	2	4	7
33	0	3	5	6
34	0	4	6	8
35	0	0	11	15
36	0	1	16	19
37	0	5	7	8
38	0	1	6	7
39	0	5	11	15
40	0	3	14	15
41	0	4	4	8
42	0	1	5	9
43	0	0	12	13
44	0	5	28	31
45	0	2	20	22
46	0	4	29	33
47	0	1	15	16
48	0	4	22	26
49	0	2	20	21
50	0	3	14	18
51	0	3	5	8
52	0	3	15	19
53	0	3	14	18
54	0	2	2	6
55	0	0	9	12
56	0	0	17	18
57	0	1	20	32
58	0	3	6	9
59	0	0	4	6
60	0	0	6	9
61	0	0	13	17
62	0	0	16	18
63	0	1	10	12
64	0	2	2	4
65	0	1	6	10
66	0	0	8	10
67	0	2	7	9
68	0	5	12	13
69	0	5	10	14
70	0	2	14	15
71	0	0	3	5
72	0	2	2	4
73	0	1	14	15
74	0	4	13	16
75	0	2	17	19
76	0	1	12	16
77	0	4	25	27
78	0	4	28	32
79	0	0	4	6
80	0	2	19	21
81	0	0	3	5
82	0	1	10	12
83	0	0	14	15
84	0	0	3	6
85	0	3	5	6
86	0	5	10	11
87	0	2	18	22
88	0	4	25	28
89	0	2	3	6
90	0	1	6	7
91	0	2	1	3
92	0	2	10	12
93	0	1	25	26
94	0	2	2	4
95	0	2	8	10
96	0	1	5	7
97	0	1	15	19
98	0	1	1	4
99	0	0	18	19
100	0	1	22	24
101	0	0	3	5
102	0	0	3	6
103	0	5	19	20
104	0	2	11	14
105	0	4	9	12
106	0	2	11	14
107	0	1	7	10
108	0	4	11	15
109	0	4	30	34
110	0	0	4	8
111	0	1	9	10
112	0	3	24	25
113	0	0	3	4
114	0	3	4	8
115	0	1	2	4
116	0	2	11	12
117	0	0	10	12
118	0	1	4	7
119	0	1	29	33
120	0	0	4	7
121	0	2	17	19
122	0	2	8	10
123	0	3	24	25
124	0	3	3	5
125	0	0	6	8
126	0	2	22	23
127	0	1	22	26
128	0	1	4	6
129	0	2	15	16
130	0	1	13	14
131	0	1	8	12
132	0	2	27	31
133	0	0	8	12
134	0	5	16	17
135	0	0	19	20
136	0	4	25	29
137	0	1	22	25
138	0	2	23	24
139	0	0	20	24
140	0	1	10	13
141	0	5	13	15
142	0	2	8	11
143	0	0	18	22
144	0	0	13	16
145	0	0	17	18
146	0	1	3	7
147	0	0	14	16
148	0	1	21	24
149	0	2	9	10
150	0	5	18	20
151	0	0	9	13
152	0	5	18	20
153	0	1	17	18
154	0	1	4	8
155	0	1	12	16
156	0	5	19	20
157	0	2	21	23
158	0	2	1	3
159	0	1	18	19
160	0	0	18	21
161	0	3	12	13
162	0	1	3	6
163	0	5	13	14
164	0	0	6	8
165	0	3	16	18
166	0	1	0	3
167	0	1	25	27
168	0	2	30	31
169	0	0	11	14
170	0	0	13	17
171	0	2	13	16
172	0	2	13	17
173	0	1	3	7
174	0	1	3	4
175	0	1	6	10
176	0	2	8	11
177	0	0	14	17
178	0	1	20	23
179	0	0	9	10
180	0	0	14	17
181	0	5	14	15
182	0	0	15	16
183	0	3	12	14
184	0	5	13	17
185	0	0	16	18
186	0	3	3	7
187	0	2	16	20
188	0	1	2	5
189	0	2	11	15
190	0	0	12	13
191	0	1	10	11
192	0	0	3	7
193	0	2	13	16
194	0	1	21	25
195	0	3	18	19
196	0	1	10	14
197	0	2	11	15
198	0	0	4	8
199	0	1	19	21
