# Supplementary material for: General two-level framework for demand-responsive transport optimization
Source: Sci Rep. 2026 Mar 22;16:14520. doi: 10.1038/s41598-026-44833-6 (PMC13149662; doi:10.1038/s41598-026-44833-6)
Supplement: Supplementary file 1 — Supplementary Information. [file 41598_2026_44833_MOESM1_ESM.zip › DRT_Data/Extended/ExtendedObjR/results/travs_S.csv]

traveler_id	segment	vehicle	stop_a	stop_b
0	0	1	9	17
1	0	5	18	38
2	0	0	18	42
3	0	1	12	18
4	0	1	14	20
5	0	0	19	38
6	0	0	19	40
7	0	4	31	37
8	0	1	13	18
9	0	5	9	16
10	0	1	14	17
11	0	4	21	43
12	0	0	18	40
13	0	0	20	37
14	0	4	29	35
15	0	2	35	39
16	0	2	35	39
17	0	4	11	17
18	0	2	35	39
19	0	2	35	39
20	0	2	4	6
21	0	5	16	19
22	0	2	23	27
23	0	3	4	8
24	0	5	33	34
25	0	2	17	20
26	0	1	7	10
27	0	0	13	14
28	0	2	14	18
29	0	5	3	7
30	0	2	16	19
31	0	3	4	8
32	0	2	23	26
33	0	3	25	26
34	0	4	3	5
35	0	0	9	13
36	0	1	10	13
37	0	5	11	12
38	0	1	0	1
39	0	3	38	42
40	0	3	3	4
41	0	3	4	8
42	0	1	9	13
43	0	0	10	11
44	0	3	27	40
45	0	2	17	19
46	0	0	29	33
47	0	2	36	37
48	0	3	5	9
49	0	5	34	35
50	0	0	37	41
51	0	0	9	12
52	0	0	38	42
53	0	0	37	41
54	0	2	21	25
55	0	0	19	22
56	0	0	26	27
57	0	5	27	29
58	0	5	13	17
59	0	5	17	19
60	0	0	16	19
61	0	5	14	18
62	0	0	25	27
63	0	0	2	4
64	0	2	21	23
65	0	1	0	4
66	0	0	18	20
67	0	2	26	28
68	0	3	39	40
69	0	1	27	31
70	0	2	33	34
71	0	5	16	18
72	0	2	21	23
73	0	1	8	9
74	0	3	13	16
75	0	2	14	16
76	0	1	6	10
77	0	3	8	10
78	0	3	11	15
79	0	0	14	16
80	0	2	16	18
81	0	0	13	15
82	0	1	4	6
83	0	0	12	13
84	0	0	13	16
85	0	3	25	26
86	0	3	27	38
87	0	2	15	19
88	0	3	8	11
89	0	2	22	25
90	0	1	0	1
91	0	2	20	22
92	0	2	29	31
93	0	1	9	10
94	0	2	21	23
95	0	2	27	29
96	0	2	4	6
97	0	1	9	13
98	0	1	5	8
99	0	0	16	17
100	0	1	6	8
101	0	0	13	15
102	0	0	13	16
103	0	5	31	32
104	0	2	30	33
105	0	3	9	12
106	0	2	30	33
107	0	1	1	4
108	0	3	11	15
109	0	5	22	26
110	0	0	14	18
111	0	1	3	4
112	0	3	23	24
113	0	0	13	14
114	0	0	8	12
115	0	2	11	13
116	0	2	30	31
117	0	0	20	22
118	0	2	3	6
119	0	3	17	21
120	0	0	14	17
121	0	2	14	16
122	0	2	27	29
123	0	3	23	24
124	0	0	7	9
125	0	0	16	18
126	0	2	19	20
127	0	1	16	19
128	0	1	8	10
129	0	2	34	35
130	0	2	12	13
131	0	1	2	6
132	0	2	24	28
133	0	0	18	22
134	0	3	43	44
135	0	0	17	18
136	0	3	8	12
137	0	1	16	35
138	0	4	29	30
139	0	0	18	22
140	0	1	4	7
141	0	3	40	42
142	0	2	27	30
143	0	0	16	20
144	0	0	11	14
145	0	3	9	10
146	0	1	7	11
147	0	4	14	15
148	0	1	5	8
149	0	2	28	29
150	0	1	17	19
151	0	0	19	23
152	0	1	17	19
153	0	3	15	16
154	0	1	8	12
155	0	2	11	15
156	0	1	18	19
157	0	2	18	20
158	0	2	20	22
159	0	3	16	17
160	0	0	16	19
161	0	5	38	39
162	0	2	12	15
163	0	2	31	32
164	0	5	5	10
165	0	0	39	41
166	0	1	4	7
167	0	1	9	11
168	0	2	27	28
169	0	0	9	12
170	0	0	11	15
171	0	2	32	35
172	0	2	32	36
173	0	1	7	11
174	0	1	7	8
175	0	2	5	9
176	0	2	27	30
177	0	0	12	15
178	0	3	18	21
179	0	0	19	20
180	0	0	12	15
181	0	3	41	42
182	0	0	13	14
183	0	5	38	40
184	0	3	40	44
185	0	4	15	17
186	0	3	23	27
187	0	2	13	17
188	0	2	11	14
189	0	2	30	34
190	0	0	10	11
191	0	1	4	5
192	0	5	16	20
193	0	2	32	35
194	0	1	15	35
195	0	0	41	42
196	0	1	4	8
197	0	2	30	34
198	0	0	14	18
199	0	3	17	19
