# Supplementary material for: General two-level framework for demand-responsive transport optimization
Source: Sci Rep. 2026 Mar 22;16:14520. doi: 10.1038/s41598-026-44833-6 (PMC13149662; doi:10.1038/s41598-026-44833-6)
Supplement: Supplementary file 1 — Supplementary Information. [file 41598_2026_44833_MOESM1_ESM.zip › DRT_Data/Extended/ExtendedObjR/results/vehs_G.csv]

stop_0	arr_time_0	dep_time_0	stop_1	arr_time_1	dep_time_1	stop_2	arr_time_2	dep_time_2	stop_3	arr_time_3	dep_time_3	stop_4	arr_time_4	dep_time_4	stop_5	arr_time_5	dep_time_5	stop_6	arr_time_6	dep_time_6	stop_7	arr_time_7	dep_time_7	stop_8	arr_time_8	dep_time_8	stop_9	arr_time_9	dep_time_9	stop_10	arr_time_10	dep_time_10	stop_11	arr_time_11	dep_time_11	stop_12	arr_time_12	dep_time_12	stop_13	arr_time_13	dep_time_13	stop_14	arr_time_14	dep_time_14	stop_15	arr_time_15	dep_time_15	stop_16	arr_time_16
4D	1880	1992	10B	2419	2520	2B	2883	5378	1B	5381	5381	151A	6043	6043	17S	6837	6837	80A	7678	7678	59A	7960	7960	63A	8031	8031	98A	8257	8257	83A	8476	8476	91A	8703	8703	5B	8990	8990	2D	9232	9232	144A	9304	9304	87A	9462	9462	5B	9821
24A	3569	3569	2B	4213	4213	60A	4773	4773	95A	5159	5159	144A	5715	5861	80A	5965	5965	60A	6119	6143	56A	6227	6227	2D	6684	6684	1D	6738	6738	2C	6918	6918	6B	7093	7093	2C	7219	7219	6B	7394	7394	63A	7934	7934	83A	8007	8007	87A	8161
40D	1383	1383	17S	2299	2368	16B	3072	3252	13B	3345	3525	1B	4047	5375	10B	5782	5782	1G	6199	6199	2F	6502	6547	59A	6799	6799	21N	6943	6943	60A	7113	7113	13B	7423	7423	21B	7611	7611	63A	8073	8073	21N	8146	8146	91A	8410	8410	2B	8679
1D	1855	1915	21N	2213	2333	7S	3024	3204	95A	4189	4369	29D	4912	5064	3C	5489	5489	1B	5715	6030	9E	6500	6500	25D	7224	7224	36D	7344	7344	29D	7557	7557	2D	7856	7856	9B	8219	8219	56A	8632	8632	1B	9228	9818	98A	10586	10586	95A	10702
2B	2264	2418	9E	2888	3012	1B	3584	3738	8S	4271	4271	1B	4681	4956	48S	5209	5209	17S	5683	5742	48S	6239	6419	20B	7034	7034	1F	7210	7210	10S	7706	7706	1E	7959	7959	5B	8256	8256	11F	8532	8532	21N	9099	9099	15N	9263	9263	29D	9444
16E	1513	1608	4S	1750	1820	2B	2142	2239	48S	2492	2492	1B	2684	4795	40D	5334	5334	56A	5852	5852	7E	6501	6501	9E	6589	6589	36D	7422	7422	51A	7862	7862	24A	7967	7967	1F	8086	8086	1G	8444	8444	56A	9064	9064	24A	9167	9167	151A	9234
[truncated: 100 more columns]
