# Supplementary material for: General two-level framework for demand-responsive transport optimization
Source: Sci Rep. 2026 Mar 22;16:14520. doi: 10.1038/s41598-026-44833-6 (PMC13149662; doi:10.1038/s41598-026-44833-6)
Supplement: Supplementary file 1 — Supplementary Information. [file 41598_2026_44833_MOESM1_ESM.zip › DRT_Data/Extended/ExtendedObjR/results/vehs_R.csv]

stop_0	arr_time_0	dep_time_0	stop_1	arr_time_1	dep_time_1	stop_2	arr_time_2	dep_time_2	stop_3	arr_time_3	dep_time_3	stop_4	arr_time_4	dep_time_4	stop_5	arr_time_5	dep_time_5	stop_6	arr_time_6	dep_time_6	stop_7	arr_time_7	dep_time_7	stop_8	arr_time_8	dep_time_8	stop_9	arr_time_9	dep_time_9	stop_10	arr_time_10	dep_time_10	stop_11	arr_time_11	dep_time_11	stop_12	arr_time_12	dep_time_12	stop_13	arr_time_13	dep_time_13	stop_14	arr_time_14	dep_time_14	stop_15	arr_time_15	dep_time_15	stop_16	arr_time_16
4D	1880	1992	10B	2419	2520	2B	2883	3984	1B	3987	5218	3C	5393	5573	5B	5654	5834	9B	5990	6170	13B	6316	6496	151A	6601	6781	59A	6919	7099	63A	7170	7170	83A	7243	7243	87A	7397	7397	91A	7469	7469	2D	7549	7549	1B	7738	7738	3C	7913
2B	79	2942	2C	3136	3136	144A	3255	3255	80A	3359	3359	60A	3513	3513	56A	3597	3597	24A	3700	3700	14B	3838	3838	10B	3981	3981	6B	4147	4327	2B	4525	5378	2C	5572	5572	144A	5691	5860	80A	5964	6119	60A	6273	6453	56A	6537	6717	24A	6820
40D	1383	1538	7E	2166	5097	6E	5189	5189	1G	5387	5387	14F	5540	5540	2F	5690	5690	151A	5803	5803	59A	5941	5941	63A	6012	6012	21N	6085	6085	15N	6249	6249	25D	6314	6314	29D	6430	6610	40D	6635	6756	36D	6868	7048	166N	7179	7359	60A	7550
1D	1855	1915	21N	2213	2333	7S	3024	3154	98A	4097	6593	95A	6709	6880	83A	7063	7243	87A	7397	7397	91A	7469	7469	2D	7549	7549	3C	7675	7675	1W	7783	7783	7E	7882	7882	9E	7970	7970	15E	8088	8088	13S	8264	8264	17S	8453	8453	10S	8667
2B	2264	2418	9E	2888	3012	1B	3584	3738	8S	4271	4271	17S	4532	4532	10S	4746	4746	8S	4811	4811	4S	4898	4898	48S	5029	5029	5B	5083	5083	9B	5239	5239	13B	5385	5385	20B	5644	5644	21B	5757	5757	16B	5923	5923	14B	6032	6032	10B	6175
16E	1513	1608	4S	1750	1820	2B	2142	2239	48S	2492	2561	21B	3105	5372	16B	5538	5715	151A	5802	5803	51A	5966	5993	127A	6142	6217	87A	6338	6338	91A	6410	6410	1D	6470	6650	25D	6772	6952	29D	7068	7248	40D	7273	7453	36D	7565	7745	4D	7858
[truncated: 55 more columns]
