# Supplementary material for: General two-level framework for demand-responsive transport optimization
Source: Sci Rep. 2026 Mar 22;16:14520. doi: 10.1038/s41598-026-44833-6 (PMC13149662; doi:10.1038/s41598-026-44833-6)
Supplement: Supplementary file 1 — Supplementary Information. [file 41598_2026_44833_MOESM1_ESM.zip › DRT_Data/Extended/ExtendedObjR/results/vehs_S.csv]

stop_0	arr_time_0	dep_time_0	stop_1	arr_time_1	dep_time_1	stop_2	arr_time_2	dep_time_2	stop_3	arr_time_3	dep_time_3	stop_4	arr_time_4	dep_time_4	stop_5	arr_time_5	dep_time_5	stop_6	arr_time_6	dep_time_6	stop_7	arr_time_7	dep_time_7	stop_8	arr_time_8	dep_time_8	stop_9	arr_time_9	dep_time_9	stop_10	arr_time_10	dep_time_10	stop_11	arr_time_11	dep_time_11	stop_12	arr_time_12	dep_time_12	stop_13	arr_time_13	dep_time_13	stop_14	arr_time_14	dep_time_14	stop_15	arr_time_15	dep_time_15	stop_16	arr_time_16
4D	1880	1992	10B	2419	2520	2B	2883	4793	2C	4987	4987	144A	5106	5106	80A	5210	5210	134A	5375	5375	98A	5571	5571	95A	5687	5687	83A	5870	5870	87A	6024	6024	91A	6096	6096	2D	6176	6187	1B	6376	6455	3C	6630	6712	5B	6793	6973	9B	7129
24A	3389	3428	14B	3566	3566	10B	3709	3709	6B	3875	3875	2B	4073	6258	2C	6452	6569	144A	6688	6720	80A	6824	7003	60A	7157	7337	56A	7421	7601	24A	7704	7704	14B	7842	7842	10B	7985	7985	6B	8151	8151	2B	8349	8349	2C	8543	8543	144A	8662
40D	1383	1430	36D	1542	1629	166N	1760	1936	60A	2127	2185	56A	2269	2365	24A	2468	2597	14B	2735	2799	10B	2942	3039	6B	3205	3329	2B	3527	3639	2C	3833	3961	144A	4080	4088	80A	4192	4243	60A	4397	4399	56A	4483	4607	24A	4710	4710	1F	4829
1D	1855	1915	21N	2213	2333	7S	3024	3159	13S	3385	3473	17S	3662	5817	10S	6031	6034	8S	6099	6208	4S	6295	6455	48S	6586	6766	5B	6820	6820	9B	6976	6976	13B	7122	7122	20B	7381	7381	21B	7494	7494	16B	7660	7660	14B	7769	7769	10B	7912
2B	2264	2418	9E	2888	3012	1B	3584	3738	8S	4271	4450	4S	4537	4573	48S	4704	4735	5B	4789	4966	9B	5122	5204	13B	5350	5506	151A	5611	5652	51A	5815	5959	127A	6108	6195	87A	6316	6319	91A	6391	6515	2D	6595	6604	3C	6730	6910	5B	6991
16E	1513	1608	4S	1750	1820	2B	2142	2239	48S	2492	2492	5B	2546	2546	9B	2702	2815	13B	2961	2991	20B	3250	3270	21B	3383	4055	16B	4221	4334	151A	4421	4601	51A	4764	4876	127A	5025	5204	87A	5325	5505	91A	5577	5757	2D	5837	5838	1B	6027
[truncated: 85 more columns]
