# Supplementary material for: General two-level framework for demand-responsive transport optimization
Source: Sci Rep. 2026 Mar 22;16:14520. doi: 10.1038/s41598-026-44833-6 (PMC13149662; doi:10.1038/s41598-026-44833-6)
Supplement: Supplementary file 1 — Supplementary Information. [file 41598_2026_44833_MOESM1_ESM.zip › DRT_Data/readme.txt]

General two-level framework for demand-responsive transport optimization - Supplementary data

Andrzej Bozek <abozek@prz.edu.pl> (Rzeszow University of Technology)
Tomasz Krzeszowski <tkrzeszo@prz.edu.pl> (Rzeszow University of Technology)
Tomasz Sliwa <tomeks@kia.prz.edu.pl> (Rzeszow University of Technology)

The data are available under the Attribution 4.0 International (CC BY 4.0) license. 

=======================
Data description
=======================
This data package contains a test dataset and results obtained using the General two-level framework for demand-responsive transport (DRT) optimization. As part of the experiments, the developed model was thoroughly tested. In particular, the effectiveness of the model in the basic version (see Section 3.1 in the paper) and with additional extensions (see Section 3.2 in the paper) was examined. These extensions took into account the energy consumption of electric vehicles and their charging, different initial states of vehicles, as well as special passenger requests (a place for disabled people, availability of a Wi-Fi network, a vending machine with drinks, and other features). For each of the above variants, two sets of test data were prepared, involving 200 passengers and assuming a two-hour time window for passenger arrivals. Passengers were transported by 6 vehicles (including 3 electric vehicles) between 64 bus stops grouped into 6 routes. The first dataset (Dataset I) was generated so that for the defined number of vehicles, an ideal solution existed (one in which none of the passengers was late upon reaching the given destination). The algorithms in this variant were tested to check whether the developed model could find the correct solution and achieve zero delays for all passengers. In the second dataset (Dataset II), passengers were generated completely randomly (specifying the starting stop, ending stop, and departure and arrival times). This variant is closer to reality, and in this case, a solution with no passenger delays does not necessarily exist (or is very difficult to find). The number of passengers (200) and the time at which the passengers arrive (two hours) were experimentally selected in the initial phase of the research. Three variants of models have been prepared, differing in the way vehicles move between bus stops: General, Sections, and Routes (see Section 2.1 in the paper).

=======================
Dataset structure
=======================
* DRT_Data - input data and results used for testing the proposed DRT framework
	* Basic - data for the basic model
		* CommonData - common input data
			* bus_stops_routes.csv - information about bus stops
			* distance_matrix_routes.csv - distances between bus stops in meters
			* time_matrix_routes.csv - time needed for vehicle travels between bus stops in seconds
			* routes.csv - fixed cyclic routes for Sections and Routes
		* BasicObj0 - input data and results for Dataset I
			* data - input data related to specific Dataset
				* travelers.csv - passenger data
				* vehicles.csv - information about vehicles
			* results - results generated by proposed framework (General variant -- G, Sections variant -- S, Routes variant -- R) 
				* prog_G.csv - change in the value of the objective function over time
				* prog_S.csv - as above
				* prog_R.csv - as above
				* trav_G.csv - passenger travel information (vehicle, index of route segment between changes: segment, 
						stop_a -- start bus stop, stop_b -- stop bus stop)
				* trav_S.csv - as above
				* trav_R.csv - as above
				* vehs_G.csv - generated routes for particular vehicles (stop_N, arr_time_N, dep_time_N represent 
						bus stop, arrival time and departure time for the N-th route part, respectively, 
						the number of row is the number of vehicle)
				* vehs_S.csv - as above
				* vehs_R.csv - as above
		* BasicObjR - input data and results for Dataset II (the same structure and meaning as for Dataset I)
			* data
				* travelers.csv
				* vehicles.csv
			* results
				* prog_G.csv
				* prog_S.csv
				* prog_R.csv
				* trav_G.csv
				* trav_S.csv
				* trav_R.csv
				* vehs_G.csv
				* vehs_S.csv
				* vehs_R.csv
	* Extended - data for the extended model
		* CommonData - common input data
			* changes.csv - travel from start_bs_code to stop_bs_code requires changes at change1_bs_code 
					and also at change2_bs_code (providing change2_bs_code>=0)
		* ExtendedObj0 - input data and results for Dataset I
			* data - input data related to specific Dataset
				* travelers.csv - passenger data
				* vehicles.csv - information about vehicles
				* init_energy.csv - initial battery energy value for individual vehicles
				* init_vehicle_stops.csv - initial situation in vehicles (bus stop, arrival and departure time, 
							   and occupied seats; values unnecessary in context of data model are marked with -1)
			* results - results generated by proposed framework (General variant -- G, Sections variant -- S, Routes variant -- R) 
				* charge_G.csv - includes time of charging batteries of electric vehicles at stops with charging 
						 stations (if omitted in this file, vehicle is not charged at given bus stop)
				* charge_S.csv - as above
				* charge_R.csv - as above
				* prog_G.csv - change in the value of the objective function over time
				* prog_S.csv - as above
				* prog_R.csv - as above
				* trav_G.csv - passenger travel information (vehicle, index of route segment between changes: segment, 
						stop_a -- start bus stop, stop_b -- stop bus stop)
				* trav_S.csv - as above
				* trav_R.csv - as above
				* vehs_G.csv - generated routes for particular vehicles (stop_N, arr_time_N, dep_time_N represent 
						bus stop, arrival time and departure time for the N-th route part, respectively, 
						the number of row is the number of vehicle)
				* vehs_S.csv - as above
				* vehs_R.csv - as above
		* ExtendedObjR - input data and results for Dataset II (the same structure and meaning as for Dataset I)
			* data
				* travelers.csv
				* vehicles.csv
				* init_energy.csv 
				* init_vehicle_stops.csv
			* results
				* charge_G.csv 
				* charge_S.csv
				* charge_R.csv
				* prog_G.csv
				* prog_S.csv
				* prog_R.csv
				* trav_G.csv
				* trav_S.csv
				* trav_R.csv
				* vehs_G.csv
				* vehs_S.csv
				* vehs_R.csv


=======================
Acknowledgements
=======================
This research was financed by Subcarpatian Center for Innovation (Podkarpackie Centrum Innowacyjnosci - PCI), Teofila Lenartowicza 4 Street, 35-051 Rzeszow, Poland under grant no. N3_537  33/PRZ/1/DG/PCI/2021.


=======================
Further information
=======================
For any questions, comments or other issues please contact Tomasz Krzeszowski <tkrzeszo@prz.edu.pl> or Andrzej Bozek <abozek@prz.edu.pl>.
